# Supplementary material for: Leveraging a hybrid convolutional gated recursive diabetes prediction and severity grading model through a mobile app
Source: PeerJ Comput Sci. 2025 Feb 12;11:e2642. doi: 10.7717/peerj-cs.2642 (PMC11888868; doi:10.7717/peerj-cs.2642)
Supplement: Supplemental Information 3 — The readings of blood glucose level, BP readings, cholesterol, BMI, Smoking habits, presence or absence of heart disease, physical activity habits, diet intake, physical health, mental health, difficulty in walking, sex, age, education and income. [file peerj-cs-11-2642-s003.csv]

Diabetes_binary	HighBP	HighChol	CholCheck	BMI	Smoker	Stroke	HeartDiseaseorAttack	PhysActivity	Fruits	Veggies	HvyAlcoholConsump	AnyHealthcare	NoDocbcCost	GenHlth	MentHlth	PhysHlth	DiffWalk	Sex	Age	Education	Income
0.0	1.0	0.0	1.0	26.0	0.0	0.0	0.0	1.0	0.0	1.0	0.0	1.0	0.0	3.0	5.0	30.0	0.0	1.0	4.0	6.0	8.0
0.0	1.0	1.0	1.0	26.0	1.0	1.0	0.0	0.0	1.0	0.0	0.0	1.0	0.0	3.0	0.0	0.0	0.0	1.0	12.0	6.0	8.0
0.0	0.0	0.0	1.0	26.0	0.0	0.0	0.0	1.0	1.0	1.0	0.0	1.0	0.0	1.0	0.0	10.0	0.0	1.0	13.0	6.0	8.0
0.0	1.0	1.0	1.0	28.0	1.0	0.0	0.0	1.0	1.0	1.0	0.0	1.0	0.0	3.0	0.0	3.0	0.0	1.0	11.0	6.0	8.0
0.0	0.0	0.0	1.0	29.0	1.0	0.0	0.0	1.0	1.0	1.0	0.0	1.0	0.0	2.0	0.0	0.0	0.0	0.0	8.0	5.0	8.0
0.0	0.0	0.0	1.0	18.0	0.0	0.0	0.0	1.0	1.0	1.0	0.0	0.0	0.0	2.0	7.0	0.0	0.0	0.0	1.0	4.0	7.0
0.0	0.0	1.0	1.0	26.0	1.0	0.0	0.0	1.0	1.0	1.0	1.0	1.0	0.0	1.0	0.0	0.0	0.0	1.0	13.0	5.0	6.0
0.0	0.0	0.0	1.0	31.0	1.0	0.0	0.0	0.0	1.0	1.0	0.0	1.0	0.0	4.0	0.0	0.0	0.0	1.0	6.0	4.0	3.0
0.0	0.0	0.0	1.0	32.0	0.0	0.0	0.0	1.0	1.0	1.0	0.0	1.0	0.0	3.0	0.0	0.0	0.0	0.0	3.0	6.0	8.0
0.0	0.0	0.0	1.0	27.0	1.0	0.0	0.0	0.0	1.0	1.0	0.0	1.0	0.0	3.0	0.0	6.0	0.0	1.0	6.0	4.0	4.0
0.0	1.0	1.0	1.0	24.0	1.0	0.0	1.0	1.0	1.0	1.0	0.0	1.0	0.0	3.0	0.0	4.0	0.0	0.0	12.0	4.0	6.0
0.0	0.0	0.0	1.0	21.0	0.0	0.0	0.0	1.0	1.0	1.0	0.0	1.0	0.0	1.0	0.0	0.0	0.0	1.0	4.0	6.0	8.0
0.0	1.0	1.0	1.0	27.0	0.0	0.0	0.0	1.0	1.0	1.0	0.0	1.0	0.0	2.0	0.0	0.0	0.0	1.0	7.0	6.0	8.0
0.0	1.0	0.0	1.0	58.0	0.0	0.0	0.0	0.0	1.0	1.0	0.0	1.0	0.0	3.0	3.0	3.0	0.0	1.0	10.0	4.0	6.0
0.0	0.0	1.0	1.0	29.0	1.0	0.0	0.0	1.0	1.0	0.0	0.0	1.0	0.0	1.0	0.0	0.0	1.0	0.0	10.0	5.0	1.0
0.0	0.0	0.0	1.0	18.0	1.0	0.0	0.0	1.0	1.0	0.0	0.0	1.0	0.0	3.0	0.0	0.0	0.0	0.0	10.0	4.0	6.0
0.0	0.0	0.0	1.0	30.0	0.0	0.0	0.0	1.0	0.0	1.0	0.0	1.0	0.0	2.0	0.0	0.0	0.0	0.0	9.0	5.0	7.0
0.0	0.0	0.0	1.0	30.0	1.0	0.0	0.0	1.0	1.0	1.0	0.0	1.0	0.0	1.0	0.0	0.0	0.0	1.0	10.0	6.0	7.0
0.0	0.0	0.0	1.0	20.0	0.0	0.0	0.0	1.0	1.0	1.0	0.0	1.0	0.0	2.0	0.0	0.0	0.0	0.0	8.0	6.0	8.0
0.0	1.0	0.0	1.0	26.0	0.0	0.0	0.0	0.0	1.0	1.0	0.0	0.0	1.0	3.0	0.0	15.0	0.0	1.0	7.0	5.0	5.0
0.0	0.0	0.0	1.0	22.0	0.0	0.0	0.0	1.0	1.0	1.0	0.0	1.0	0.0	1.0	0.0	0.0	0.0	0.0	6.0	6.0	8.0
0.0	1.0	0.0	1.0	29.0	1.0	0.0	0.0	1.0	1.0	1.0	0.0	1.0	0.0	5.0	0.0	30.0	0.0	1.0	10.0	5.0	8.0
0.0	0.0	0.0	1.0	22.0	0.0	0.0	0.0	1.0	0.0	1.0	1.0	1.0	0.0	2.0	0.0	0.0	0.0	0.0	8.0	6.0	8.0
0.0	0.0	0.0	1.0	30.0	0.0	0.0	0.0	1.0	1.0	1.0	0.0	1.0	0.0	1.0	0.0	0.0	0.0	0.0	9.0	4.0	6.0
0.0	0.0	1.0	1.0	27.0	0.0	0.0	0.0	1.0	1.0	1.0	0.0	1.0	0.0	3.0	4.0	30.0	0.0	0.0	10.0	4.0	3.0
0.0	0.0	1.0	1.0	28.0	0.0	0.0	0.0	1.0	0.0	1.0	0.0	1.0	0.0	2.0	2.0	1.0	0.0	1.0	8.0	5.0	8.0
0.0	1.0	0.0	1.0	20.0	1.0	0.0	0.0	0.0	0.0	1.0	0.0	1.0	0.0	2.0	0.0	3.0	0.0	0.0	12.0	6.0	7.0
0.0	1.0	1.0	1.0	32.0	0.0	0.0	0.0	0.0	0.0	1.0	0.0	1.0	0.0	4.0	0.0	4.0	0.0	0.0	9.0	4.0	6.0
0.0	0.0	0.0	1.0	38.0	0.0	0.0	0.0	1.0	1.0	1.0	0.0	1.0	0.0	2.0	2.0	2.0	0.0	0.0	6.0	5.0	7.0
0.0	0.0	1.0	1.0	40.0	1.0	0.0	0.0	1.0	1.0	1.0	0.0	1.0	0.0	2.0	0.0	0.0	0.0	0.0	7.0	5.0	8.0
0.0	1.0	1.0	1.0	24.0	1.0	0.0	0.0	1.0	1.0	1.0	0.0	1.0	0.0	4.0	30.0	14.0	1.0	0.0	4.0	5.0	1.0
0.0	0.0	0.0	1.0	24.0	1.0	0.0	0.0	1.0	1.0	1.0	0.0	1.0	0.0	2.0	5.0	0.0	0.0	0.0	3.0	5.0	3.0
0.0	0.0	0.0	1.0	20.0	0.0	0.0	0.0	1.0	1.0	1.0	0.0	1.0	0.0	3.0	0.0	2.0	0.0	1.0	4.0	4.0	7.0
0.0	0.0	0.0	1.0	20.0	0.0	0.0	0.0	0.0	0.0	0.0	0.0	1.0	0.0	4.0	0.0	4.0	0.0	0.0	4.0	5.0	2.0
0.0	1.0	1.0	1.0	29.0	1.0	0.0	1.0	1.0	1.0	1.0	0.0	1.0	0.0	2.0	0.0	0.0	0.0	1.0	11.0	5.0	6.0
0.0	0.0	1.0	1.0	24.0	0.0	0.0	0.0	1.0	0.0	0.0	0.0	1.0	0.0	1.0	20.0	0.0	0.0	0.0	9.0	4.0	6.0
0.0	0.0	0.0	1.0	25.0	0.0	0.0	0.0	0.0	0.0	1.0	0.0	1.0	0.0	2.0	0.0	0.0	0.0	1.0	5.0	6.0	8.0
0.0	0.0	0.0	1.0	36.0	1.0	0.0	0.0	1.0	1.0	1.0	0.0	1.0	0.0	2.0	0.0	0.0	0.0	1.0	7.0	6.0	6.0
0.0	0.0	1.0	1.0	31.0	1.0	0.0	0.0	1.0	0.0	0.0	0.0	1.0	0.0	2.0	0.0	0.0	0.0	1.0	6.0	5.0	8.0
0.0	0.0	1.0	1.0	27.0	1.0	0.0	0.0	1.0	0.0	1.0	0.0	1.0	0.0	1.0	0.0	0.0	0.0	1.0	11.0	5.0	8.0
0.0	0.0	0.0	1.0	26.0	0.0	0.0	0.0	1.0	1.0	1.0	1.0	1.0	0.0	3.0	1.0	0.0	0.0	0.0	8.0	5.0	8.0
0.0	0.0	1.0	1.0	27.0	0.0	0.0	0.0	1.0	0.0	1.0	0.0	1.0	0.0	2.0	0.0	0.0	0.0	1.0	8.0	6.0	8.0
0.0	1.0	1.0	1.0	47.0	1.0	0.0	0.0	0.0	1.0	1.0	0.0	1.0	0.0	1.0	0.0	0.0	0.0	1.0	3.0	6.0	2.0
0.0	1.0	0.0	1.0	38.0	1.0	0.0	0.0	1.0	1.0	1.0	0.0	1.0	0.0	2.0	0.0	0.0	0.0	1.0	4.0	4.0	8.0
0.0	1.0	1.0	1.0	28.0	0.0	0.0	0.0	1.0	0.0	1.0	0.0	1.0	0.0	2.0	0.0	0.0	0.0	0.0	9.0	6.0	8.0
0.0	0.0	0.0	1.0	20.0	1.0	0.0	0.0	0.0	1.0	1.0	0.0	1.0	1.0	5.0	7.0	7.0	0.0	0.0	3.0	5.0	4.0
0.0	0.0	0.0	1.0	19.0	1.0	0.0	0.0	1.0	1.0	1.0	0.0	1.0	0.0	1.0	0.0	0.0	0.0	0.0	5.0	5.0	8.0
0.0	0.0	1.0	1.0	25.0	0.0	0.0	0.0	1.0	1.0	0.0	0.0	1.0	0.0	1.0	2.0	0.0	0.0	0.0	8.0	5.0	6.0
0.0	0.0	0.0	1.0	26.0	0.0	0.0	0.0	1.0	1.0	1.0	0.0	1.0	0.0	3.0	0.0	0.0	0.0	1.0	3.0	5.0	8.0
0.0	1.0	0.0	1.0	22.0	0.0	0.0	0.0	1.0	1.0	1.0	0.0	1.0	0.0	3.0	0.0	0.0	1.0	1.0	13.0	6.0	6.0
0.0	1.0	0.0	1.0	31.0	0.0	0.0	0.0	1.0	1.0	0.0	0.0	1.0	0.0	3.0	0.0	3.0	0.0	0.0	12.0	4.0	7.0
0.0	0.0	1.0	1.0	30.0	1.0	0.0	0.0	1.0	1.0	0.0	0.0	1.0	0.0	5.0	15.0	25.0	1.0	1.0	8.0	5.0	6.0
0.0	1.0	1.0	1.0	37.0	1.0	0.0	1.0	1.0	0.0	1.0	0.0	1.0	0.0	3.0	0.0	0.0	0.0	1.0	12.0	5.0	6.0
0.0	0.0	0.0	1.0	31.0	0.0	0.0	0.0	1.0	1.0	1.0	0.0	1.0	0.0	2.0	1.0	0.0	0.0	0.0	5.0	6.0	8.0
0.0	0.0	0.0	1.0	22.0	0.0	0.0	0.0	1.0	0.0	1.0	0.0	1.0	1.0	1.0	5.0	0.0	0.0	0.0	9.0	6.0	7.0
0.0	0.0	0.0	1.0	26.0	0.0	0.0	0.0	0.0	1.0	1.0	0.0	1.0	1.0	1.0	0.0	0.0	0.0	1.0	10.0	6.0	7.0
0.0	0.0	0.0	1.0	41.0	0.0	0.0	0.0	0.0	1.0	1.0	0.0	1.0	0.0	3.0	0.0	1.0	0.0	0.0	3.0	6.0	8.0
0.0	1.0	0.0	1.0	22.0	1.0	0.0	0.0	1.0	1.0	1.0	0.0	1.0	0.0	1.0	0.0	0.0	0.0	0.0	8.0	4.0	8.0
0.0	0.0	0.0	1.0	23.0	1.0	0.0	0.0	1.0	1.0	1.0	1.0	1.0	0.0	1.0	0.0	0.0	0.0	0.0	6.0	6.0	8.0
0.0	1.0	1.0	1.0	34.0	1.0	0.0	0.0	0.0	0.0	1.0	0.0	1.0	1.0	5.0	20.0	30.0	1.0	1.0	9.0	4.0	5.0
0.0	0.0	1.0	1.0	27.0	1.0	0.0	0.0	1.0	1.0	1.0	0.0	1.0	0.0	4.0	10.0	30.0	0.0	1.0	9.0	6.0	8.0
0.0	1.0	1.0	1.0	38.0	0.0	0.0	0.0	0.0	1.0	1.0	0.0	1.0	0.0	4.0	0.0	6.0	1.0	0.0	12.0	3.0	4.0
0.0	1.0	1.0	1.0	19.0	1.0	0.0	1.0	1.0	1.0	1.0	0.0	1.0	0.0	2.0	0.0	7.0	0.0	0.0	11.0	6.0	5.0
0.0	0.0	0.0	1.0	29.0	0.0	0.0	0.0	1.0	1.0	1.0	0.0	1.0	0.0	2.0	15.0	0.0	0.0	1.0	11.0	6.0	7.0
0.0	0.0	1.0	1.0	27.0	0.0	0.0	0.0	1.0	1.0	1.0	0.0	1.0	0.0	2.0	0.0	2.0	0.0	1.0	3.0	6.0	8.0
0.0	0.0	1.0	1.0	24.0	1.0	1.0	0.0	1.0	1.0	0.0	0.0	1.0	0.0	5.0	30.0	30.0	1.0	0.0	7.0	3.0	3.0
0.0	1.0	0.0	1.0	36.0	1.0	0.0	0.0	1.0	1.0	1.0	0.0	1.0	0.0	1.0	0.0	0.0	0.0	1.0	6.0	5.0	8.0
0.0	1.0	1.0	1.0	35.0	1.0	0.0	1.0	1.0	1.0	1.0	0.0	1.0	0.0	2.0	0.0	0.0	0.0	1.0	10.0	6.0	8.0
0.0	1.0	1.0	1.0	32.0	0.0	0.0	0.0	1.0	0.0	1.0	0.0	1.0	0.0	2.0	0.0	7.0	0.0	0.0	8.0	5.0	6.0
0.0	0.0	0.0	1.0	42.0	0.0	0.0	0.0	1.0	1.0	1.0	0.0	1.0	0.0	2.0	0.0	0.0	0.0	0.0	3.0	6.0	7.0
0.0	0.0	0.0	1.0	24.0	0.0	0.0	0.0	1.0	1.0	1.0	0.0	1.0	0.0	2.0	0.0	7.0	0.0	1.0	4.0	6.0	8.0
0.0	0.0	0.0	1.0	25.0	1.0	0.0	0.0	0.0	0.0	0.0	0.0	1.0	0.0	2.0	2.0	0.0	0.0	0.0	5.0	6.0	8.0
0.0	1.0	1.0	1.0	21.0	1.0	0.0	0.0	0.0	0.0	0.0	0.0	1.0	0.0	5.0	30.0	30.0	1.0	1.0	9.0	4.0	1.0
0.0	0.0	0.0	1.0	23.0	0.0	0.0	0.0	1.0	0.0	1.0	0.0	1.0	0.0	1.0	0.0	0.0	0.0	1.0	7.0	5.0	6.0
0.0	0.0	0.0	1.0	26.0	0.0	0.0	0.0	1.0	1.0	1.0	0.0	1.0	0.0	3.0	0.0	0.0	0.0	0.0	13.0	4.0	3.0
0.0	1.0	0.0	1.0	31.0	1.0	0.0	0.0	1.0	1.0	1.0	0.0	1.0	0.0	2.0	0.0	0.0	0.0	0.0	10.0	5.0	2.0
0.0	0.0	0.0	1.0	20.0	1.0	0.0	0.0	1.0	1.0	1.0	0.0	1.0	0.0	2.0	7.0	0.0	0.0	0.0	5.0	5.0	6.0
0.0	0.0	1.0	0.0	37.0	0.0	0.0	0.0	1.0	1.0	1.0	0.0	1.0	0.0	2.0	0.0	0.0	0.0	1.0	8.0	5.0	7.0
0.0	0.0	0.0	1.0	23.0	1.0	0.0	0.0	1.0	1.0	1.0	0.0	1.0	0.0	4.0	0.0	10.0	0.0	0.0	3.0	5.0	4.0
0.0	1.0	1.0	1.0	34.0	1.0	0.0	0.0	1.0	0.0	0.0	0.0	1.0	0.0	2.0	0.0	0.0	0.0	0.0	11.0	5.0	4.0
0.0	0.0	1.0	1.0	17.0	0.0	0.0	0.0	1.0	1.0	1.0	0.0	1.0	0.0	1.0	0.0	0.0	0.0	0.0	7.0	6.0	8.0
0.0	0.0	1.0	1.0	37.0	1.0	0.0	0.0	0.0	0.0	1.0	0.0	1.0	0.0	2.0	0.0	21.0	0.0	0.0	7.0	5.0	8.0
0.0	1.0	0.0	1.0	36.0	0.0	0.0	0.0	1.0	0.0	1.0	0.0	1.0	0.0	4.0	0.0	30.0	0.0	0.0	6.0	5.0	1.0
0.0	0.0	0.0	1.0	21.0	0.0	0.0	0.0	1.0	1.0	1.0	0.0	1.0	0.0	2.0	0.0	0.0	0.0	0.0	12.0	4.0	7.0
0.0	1.0	1.0	1.0	40.0	1.0	0.0	0.0	1.0	1.0	1.0	0.0	1.0	0.0	1.0	0.0	0.0	0.0	1.0	8.0	6.0	8.0
0.0	0.0	0.0	1.0	22.0	0.0	0.0	0.0	1.0	0.0	1.0	0.0	1.0	0.0	2.0	2.0	1.0	0.0	0.0	2.0	6.0	8.0
0.0	0.0	0.0	1.0	33.0	0.0	0.0	0.0	1.0	1.0	1.0	0.0	1.0	0.0	2.0	0.0	0.0	0.0	0.0	4.0	6.0	8.0
0.0	1.0	1.0	1.0	26.0	1.0	1.0	1.0	0.0	1.0	1.0	0.0	1.0	1.0	5.0	25.0	20.0	1.0	0.0	7.0	4.0	3.0
0.0	1.0	1.0	1.0	30.0	0.0	0.0	0.0	0.0	0.0	0.0	0.0	0.0	1.0	4.0	15.0	30.0	1.0	0.0	9.0	5.0	6.0
0.0	0.0	1.0	1.0	32.0	1.0	0.0	0.0	0.0	1.0	0.0	0.0	0.0	0.0	2.0	0.0	0.0	0.0	1.0	12.0	6.0	5.0
0.0	1.0	0.0	1.0	32.0	1.0	0.0	0.0	1.0	0.0	0.0	0.0	1.0	0.0	3.0	0.0	0.0	0.0	0.0	10.0	4.0	5.0
0.0	0.0	0.0	1.0	23.0	0.0	0.0	0.0	1.0	0.0	1.0	0.0	1.0	0.0	2.0	0.0	0.0	0.0	1.0	7.0	5.0	8.0
0.0	1.0	1.0	1.0	36.0	1.0	0.0	1.0	0.0	1.0	1.0	0.0	1.0	0.0	4.0	0.0	30.0	1.0	1.0	12.0	5.0	4.0
0.0	0.0	1.0	1.0	30.0	0.0	0.0	0.0	1.0	1.0	0.0	0.0	1.0	0.0	1.0	0.0	0.0	0.0	1.0	8.0	6.0	7.0
0.0	1.0	1.0	1.0	24.0	1.0	0.0	1.0	0.0	1.0	1.0	0.0	1.0	0.0	5.0	0.0	20.0	1.0	0.0	7.0	6.0	1.0
0.0	0.0	0.0	1.0	22.0	0.0	0.0	0.0	1.0	1.0	1.0	0.0	1.0	0.0	1.0	0.0	0.0	0.0	0.0	13.0	6.0	4.0
0.0	0.0	0.0	1.0	21.0	0.0	0.0	0.0	1.0	1.0	1.0	0.0	1.0	0.0	2.0	0.0	3.0	0.0	0.0	9.0	4.0	6.0
0.0	0.0	1.0	1.0	35.0	0.0	0.0	0.0	1.0	1.0	1.0	0.0	1.0	0.0	1.0	0.0	1.0	0.0	0.0	10.0	6.0	8.0
0.0	0.0	1.0	1.0	31.0	0.0	0.0	0.0	1.0	1.0	0.0	0.0	1.0	0.0	3.0	2.0	0.0	0.0	0.0	10.0	5.0	6.0
0.0	0.0	0.0	1.0	47.0	0.0	0.0	0.0	1.0	0.0	1.0	1.0	0.0	1.0	2.0	2.0	0.0	0.0	0.0	5.0	4.0	4.0
0.0	1.0	0.0	1.0	25.0	0.0	0.0	0.0	0.0	0.0	0.0	0.0	1.0	0.0	4.0	14.0	14.0	1.0	0.0	13.0	5.0	7.0
0.0	0.0	1.0	1.0	31.0	0.0	0.0	1.0	0.0	1.0	1.0	0.0	1.0	0.0	3.0	20.0	4.0	1.0	0.0	11.0	6.0	6.0
0.0	0.0	0.0	1.0	28.0	0.0	0.0	0.0	1.0	0.0	0.0	0.0	1.0	0.0	1.0	0.0	0.0	0.0	1.0	4.0	6.0	7.0
0.0	1.0	1.0	1.0	28.0	1.0	0.0	1.0	0.0	0.0	1.0	0.0	1.0	1.0	3.0	30.0	30.0	1.0	0.0	8.0	3.0	1.0
0.0	0.0	0.0	1.0	38.0	0.0	0.0	0.0	1.0	1.0	0.0	0.0	1.0	0.0	3.0	2.0	0.0	0.0	1.0	5.0	4.0	8.0
0.0	1.0	1.0	1.0	27.0	0.0	0.0	0.0	0.0	0.0	1.0	0.0	1.0	0.0	3.0	0.0	30.0	1.0	0.0	12.0	4.0	5.0
0.0	0.0	0.0	1.0	20.0	1.0	0.0	0.0	1.0	1.0	1.0	0.0	1.0	0.0	1.0	0.0	0.0	0.0	0.0	10.0	4.0	7.0
0.0	0.0	1.0	1.0	31.0	1.0	0.0	0.0	1.0	1.0	1.0	0.0	1.0	0.0	3.0	0.0	2.0	0.0	1.0	6.0	6.0	8.0
0.0	1.0	1.0	1.0	28.0	1.0	0.0	0.0	0.0	0.0	0.0	0.0	1.0	0.0	2.0	0.0	0.0	0.0	1.0	9.0	6.0	8.0
0.0	0.0	0.0	1.0	44.0	1.0	0.0	0.0	0.0	1.0	1.0	0.0	1.0	0.0	2.0	0.0	30.0	0.0	1.0	9.0	4.0	6.0
0.0	0.0	0.0	1.0	27.0	1.0	0.0	0.0	1.0	1.0	1.0	0.0	1.0	0.0	2.0	0.0	0.0	0.0	0.0	10.0	5.0	8.0
0.0	0.0	1.0	1.0	26.0	1.0	0.0	0.0	0.0	1.0	1.0	0.0	1.0	0.0	2.0	0.0	0.0	0.0	1.0	6.0	4.0	5.0
0.0	1.0	1.0	1.0	40.0	1.0	0.0	0.0	1.0	0.0	1.0	0.0	1.0	0.0	3.0	0.0	0.0	1.0	0.0	10.0	5.0	5.0
0.0	1.0	1.0	1.0	27.0	1.0	0.0	0.0	1.0	1.0	1.0	0.0	1.0	0.0	2.0	0.0	0.0	0.0	0.0	11.0	6.0	5.0
0.0	0.0	0.0	1.0	22.0	0.0	0.0	0.0	1.0	1.0	1.0	0.0	1.0	0.0	4.0	0.0	30.0	0.0	0.0	8.0	5.0	6.0
0.0	0.0	0.0	1.0	21.0	0.0	0.0	0.0	1.0	0.0	1.0	0.0	1.0	0.0	1.0	0.0	0.0	0.0	1.0	5.0	6.0	7.0
0.0	0.0	0.0	1.0	20.0	1.0	0.0	0.0	1.0	1.0	1.0	0.0	1.0	0.0	2.0	0.0	4.0	0.0	0.0	6.0	4.0	8.0
0.0	1.0	0.0	1.0	27.0	1.0	0.0	0.0	0.0	0.0	1.0	0.0	1.0	0.0	3.0	2.0	0.0	0.0	1.0	4.0	4.0	6.0
0.0	0.0	0.0	1.0	28.0	0.0	0.0	0.0	0.0	1.0	0.0	0.0	1.0	0.0	2.0	0.0	0.0	0.0	1.0	10.0	6.0	8.0
0.0	0.0	0.0	1.0	31.0	1.0	0.0	0.0	0.0	0.0	0.0	0.0	1.0	0.0	1.0	0.0	1.0	0.0	0.0	3.0	4.0	8.0
0.0	0.0	0.0	1.0	22.0	1.0	0.0	0.0	1.0	0.0	1.0	0.0	1.0	0.0	4.0	20.0	4.0	0.0	1.0	6.0	4.0	4.0
0.0	0.0	0.0	0.0	36.0	0.0	0.0	0.0	1.0	1.0	1.0	0.0	0.0	0.0	2.0	30.0	0.0	0.0	1.0	1.0	5.0	8.0
0.0	0.0	0.0	1.0	24.0	0.0	0.0	0.0	1.0	1.0	1.0	0.0	1.0	0.0	2.0	5.0	5.0	0.0	0.0	6.0	5.0	6.0
0.0	0.0	0.0	1.0	28.0	0.0	0.0	0.0	1.0	1.0	1.0	1.0	1.0	0.0	3.0	3.0	10.0	0.0	0.0	9.0	5.0	8.0
0.0	0.0	0.0	1.0	26.0	0.0	0.0	0.0	1.0	0.0	1.0	0.0	1.0	0.0	2.0	0.0	0.0	0.0	1.0	2.0	6.0	7.0
0.0	0.0	0.0	1.0	30.0	1.0	0.0	0.0	1.0	0.0	1.0	0.0	1.0	0.0	2.0	0.0	0.0	0.0	1.0	8.0	6.0	8.0
0.0	1.0	0.0	1.0	29.0	0.0	0.0	1.0	1.0	0.0	1.0	0.0	1.0	0.0	1.0	0.0	0.0	0.0	0.0	13.0	4.0	3.0
0.0	1.0	1.0	1.0	24.0	0.0	0.0	0.0	0.0	0.0	1.0	0.0	1.0	0.0	3.0	1.0	0.0	0.0	0.0	8.0	6.0	8.0
0.0	0.0	1.0	1.0	23.0	0.0	0.0	0.0	1.0	1.0	1.0	0.0	1.0	0.0	1.0	0.0	0.0	0.0	0.0	11.0	6.0	8.0
0.0	0.0	0.0	1.0	27.0	1.0	0.0	0.0	1.0	1.0	1.0	0.0	1.0	0.0	2.0	0.0	2.0	0.0	1.0	10.0	6.0	7.0
0.0	1.0	0.0	1.0	27.0	1.0	0.0	0.0	1.0	0.0	0.0	0.0	1.0	0.0	5.0	30.0	25.0	0.0	0.0	8.0	3.0	1.0
0.0	0.0	1.0	1.0	30.0	0.0	0.0	0.0	1.0	0.0	0.0	0.0	1.0	0.0	3.0	2.0	0.0	0.0	1.0	5.0	6.0	8.0
0.0	1.0	0.0	1.0	23.0	1.0	0.0	0.0	1.0	0.0	1.0	0.0	1.0	0.0	1.0	0.0	2.0	0.0	1.0	9.0	6.0	8.0
0.0	1.0	1.0	1.0	36.0	1.0	0.0	0.0	1.0	0.0	0.0	0.0	1.0	0.0	3.0	0.0	0.0	1.0	1.0	10.0	4.0	5.0
0.0	0.0	0.0	1.0	21.0	0.0	0.0	0.0	1.0	0.0	1.0	0.0	1.0	0.0	1.0	0.0	0.0	0.0	0.0	9.0	6.0	8.0
0.0	1.0	0.0	1.0	29.0	1.0	1.0	0.0	1.0	1.0	0.0	0.0	1.0	0.0	3.0	0.0	30.0	0.0	1.0	12.0	6.0	7.0
0.0	0.0	0.0	1.0	25.0	1.0	0.0	0.0	1.0	1.0	1.0	0.0	1.0	0.0	2.0	0.0	0.0	1.0	0.0	9.0	5.0	7.0
0.0	0.0	0.0	1.0	29.0	1.0	0.0	0.0	1.0	1.0	1.0	0.0	1.0	0.0	3.0	0.0	0.0	0.0	1.0	12.0	3.0	6.0
0.0	0.0	0.0	1.0	24.0	1.0	0.0	0.0	1.0	1.0	1.0	0.0	1.0	0.0	1.0	0.0	0.0	0.0	1.0	7.0	5.0	8.0
0.0	1.0	0.0	1.0	27.0	1.0	0.0	0.0	1.0	0.0	1.0	0.0	0.0	1.0	3.0	0.0	0.0	0.0	1.0	7.0	6.0	8.0
0.0	0.0	1.0	1.0	20.0	0.0	0.0	1.0	1.0	1.0	1.0	0.0	1.0	1.0	5.0	28.0	20.0	0.0	0.0	11.0	3.0	4.0
0.0	1.0	0.0	1.0	37.0	1.0	0.0	0.0	1.0	1.0	1.0	0.0	1.0	0.0	3.0	0.0	0.0	1.0	1.0	8.0	5.0	7.0
0.0	1.0	0.0	1.0	24.0	1.0	0.0	0.0	1.0	0.0	0.0	0.0	0.0	0.0	1.0	1.0	2.0	0.0	1.0	7.0	4.0	4.0
0.0	0.0	0.0	1.0	25.0	1.0	0.0	0.0	0.0	0.0	1.0	0.0	1.0	0.0	4.0	0.0	7.0	1.0	1.0	13.0	4.0	4.0
0.0	0.0	0.0	1.0	22.0	0.0	0.0	0.0	1.0	0.0	1.0	0.0	1.0	0.0	2.0	2.0	1.0	0.0	0.0	7.0	5.0	8.0
0.0	0.0	0.0	1.0	23.0	0.0	0.0	0.0	1.0	0.0	1.0	0.0	0.0	1.0	1.0	0.0	0.0	0.0	0.0	3.0	6.0	7.0
0.0	1.0	1.0	1.0	27.0	0.0	0.0	0.0	1.0	0.0	1.0	0.0	1.0	0.0	3.0	0.0	0.0	1.0	1.0	11.0	6.0	8.0
0.0	1.0	1.0	1.0	26.0	1.0	0.0	0.0	1.0	1.0	1.0	0.0	1.0	0.0	2.0	1.0	0.0	0.0	0.0	8.0	5.0	5.0
0.0	1.0	1.0	1.0	31.0	1.0	0.0	1.0	1.0	0.0	1.0	0.0	1.0	0.0	2.0	0.0	0.0	0.0	1.0	10.0	4.0	5.0
0.0	0.0	0.0	1.0	22.0	0.0	0.0	0.0	1.0	1.0	1.0	1.0	1.0	0.0	3.0	0.0	0.0	0.0	1.0	1.0	6.0	7.0
0.0	1.0	1.0	1.0	23.0	1.0	0.0	1.0	1.0	1.0	1.0	0.0	1.0	0.0	3.0	0.0	8.0	0.0	1.0	13.0	6.0	7.0
0.0	0.0	0.0	1.0	25.0	1.0	0.0	1.0	1.0	1.0	0.0	0.0	1.0	0.0	5.0	5.0	30.0	0.0	1.0	10.0	4.0	8.0
0.0	1.0	0.0	1.0	22.0	0.0	0.0	0.0	1.0	1.0	1.0	0.0	1.0	0.0	1.0	4.0	4.0	0.0	0.0	9.0	6.0	7.0
0.0	0.0	0.0	1.0	29.0	0.0	0.0	0.0	1.0	0.0	1.0	0.0	1.0	0.0	1.0	0.0	0.0	0.0	0.0	9.0	6.0	8.0
0.0	1.0	1.0	1.0	28.0	1.0	0.0	0.0	1.0	1.0	1.0	0.0	1.0	0.0	2.0	2.0	0.0	1.0	0.0	9.0	5.0	5.0
0.0	0.0	0.0	1.0	31.0	0.0	0.0	0.0	1.0	1.0	1.0	0.0	1.0	0.0	2.0	30.0	2.0	0.0	0.0	4.0	6.0	7.0
0.0	1.0	1.0	1.0	26.0	1.0	0.0	0.0	0.0	1.0	1.0	0.0	1.0	0.0	3.0	1.0	1.0	0.0	0.0	10.0	5.0	5.0
0.0	1.0	1.0	1.0	28.0	1.0	0.0	0.0	1.0	1.0	1.0	0.0	1.0	0.0	3.0	0.0	0.0	0.0	1.0	10.0	5.0	8.0
0.0	0.0	0.0	1.0	27.0	0.0	0.0	0.0	1.0	1.0	1.0	0.0	1.0	0.0	1.0	0.0	0.0	0.0	1.0	8.0	6.0	1.0
0.0	0.0	1.0	1.0	28.0	1.0	0.0	0.0	1.0	1.0	1.0	0.0	1.0	0.0	3.0	1.0	1.0	0.0	0.0	9.0	4.0	7.0
0.0	0.0	1.0	1.0	26.0	0.0	0.0	0.0	1.0	0.0	1.0	0.0	1.0	0.0	2.0	3.0	0.0	0.0	0.0	8.0	6.0	8.0
0.0	1.0	1.0	1.0	24.0	0.0	0.0	0.0	1.0	1.0	1.0	0.0	1.0	0.0	3.0	0.0	0.0	0.0	1.0	11.0	6.0	8.0
0.0	0.0	0.0	1.0	24.0	0.0	0.0	0.0	1.0	1.0	1.0	0.0	1.0	0.0	1.0	0.0	0.0	0.0	0.0	6.0	6.0	8.0
0.0	1.0	1.0	1.0	29.0	0.0	0.0	0.0	0.0	1.0	1.0	1.0	1.0	1.0	5.0	10.0	30.0	0.0	0.0	7.0	4.0	4.0
0.0	0.0	0.0	1.0	31.0	0.0	0.0	0.0	1.0	0.0	1.0	0.0	1.0	0.0	2.0	0.0	0.0	0.0	0.0	4.0	4.0	7.0
0.0	0.0	1.0	1.0	35.0	0.0	0.0	0.0	1.0	0.0	1.0	0.0	1.0	0.0	3.0	0.0	0.0	0.0	1.0	4.0	6.0	8.0
0.0	0.0	0.0	1.0	24.0	0.0	0.0	0.0	1.0	0.0	1.0	0.0	1.0	0.0	2.0	0.0	0.0	0.0	1.0	10.0	6.0	8.0
0.0	0.0	0.0	1.0	26.0	0.0	0.0	0.0	0.0	1.0	1.0	0.0	1.0	0.0	2.0	0.0	0.0	0.0	0.0	5.0	5.0	1.0
0.0	0.0	1.0	1.0	26.0	0.0	0.0	1.0	0.0	0.0	0.0	0.0	0.0	0.0	1.0	0.0	0.0	0.0	1.0	7.0	2.0	4.0
0.0	0.0	1.0	1.0	27.0	0.0	0.0	0.0	1.0	1.0	1.0	0.0	1.0	0.0	3.0	0.0	0.0	0.0	0.0	7.0	6.0	8.0
0.0	1.0	0.0	1.0	27.0	1.0	0.0	0.0	1.0	0.0	1.0	0.0	1.0	0.0	3.0	14.0	14.0	0.0	1.0	10.0	4.0	5.0
0.0	1.0	1.0	1.0	32.0	0.0	0.0	0.0	0.0	1.0	1.0	0.0	1.0	0.0	3.0	0.0	0.0	1.0	1.0	9.0	5.0	8.0
0.0	1.0	0.0	0.0	31.0	0.0	0.0	0.0	1.0	1.0	1.0	0.0	1.0	0.0	2.0	0.0	0.0	0.0	0.0	6.0	6.0	8.0
0.0	0.0	0.0	1.0	24.0	0.0	0.0	0.0	1.0	0.0	1.0	0.0	1.0	0.0	1.0	0.0	0.0	0.0	1.0	9.0	6.0	8.0
0.0	1.0	0.0	1.0	34.0	1.0	0.0	0.0	1.0	1.0	1.0	0.0	1.0	0.0	1.0	0.0	0.0	0.0	0.0	10.0	5.0	6.0
0.0	0.0	0.0	1.0	31.0	0.0	0.0	0.0	1.0	1.0	0.0	0.0	1.0	0.0	2.0	0.0	0.0	0.0	0.0	12.0	5.0	7.0
0.0	0.0	0.0	1.0	36.0	1.0	0.0	0.0	1.0	0.0	1.0	0.0	1.0	0.0	2.0	7.0	1.0	0.0	1.0	5.0	5.0	8.0
0.0	1.0	0.0	1.0	47.0	0.0	0.0	0.0	1.0	1.0	1.0	0.0	1.0	0.0	3.0	0.0	3.0	1.0	0.0	8.0	5.0	8.0
0.0	1.0	1.0	1.0	27.0	0.0	0.0	0.0	1.0	1.0	0.0	0.0	1.0	0.0	2.0	2.0	0.0	0.0	0.0	8.0	4.0	8.0
0.0	0.0	1.0	1.0	31.0	0.0	0.0	0.0	1.0	1.0	1.0	0.0	1.0	0.0	3.0	2.0	3.0	0.0	0.0	2.0	5.0	6.0
0.0	0.0	0.0	1.0	15.0	1.0	1.0	1.0	0.0	1.0	1.0	0.0	1.0	0.0	5.0	30.0	7.0	1.0	0.0	11.0	4.0	4.0
0.0	0.0	0.0	1.0	23.0	1.0	0.0	0.0	1.0	1.0	1.0	0.0	1.0	0.0	2.0	3.0	2.0	0.0	0.0	4.0	5.0	6.0
0.0	1.0	0.0	1.0	32.0	1.0	0.0	0.0	1.0	0.0	0.0	0.0	1.0	1.0	3.0	3.0	0.0	1.0	0.0	8.0	6.0	7.0
0.0	1.0	1.0	1.0	29.0	1.0	0.0	0.0	1.0	1.0	1.0	0.0	1.0	0.0	3.0	10.0	4.0	1.0	1.0	11.0	6.0	8.0
0.0	0.0	1.0	1.0	21.0	0.0	0.0	0.0	1.0	0.0	1.0	0.0	0.0	0.0	4.0	0.0	0.0	0.0	1.0	9.0	4.0	2.0
0.0	0.0	0.0	1.0	21.0	1.0	1.0	0.0	1.0	0.0	1.0	0.0	1.0	0.0	3.0	0.0	0.0	0.0	1.0	12.0	4.0	7.0
0.0	0.0	1.0	1.0	30.0	0.0	0.0	0.0	1.0	1.0	1.0	0.0	0.0	0.0	4.0	0.0	0.0	0.0	0.0	4.0	4.0	5.0
0.0	0.0	1.0	0.0	30.0	0.0	0.0	0.0	1.0	1.0	1.0	1.0	1.0	0.0	4.0	15.0	30.0	0.0	1.0	5.0	6.0	8.0
0.0	0.0	0.0	0.0	25.0	0.0	0.0	0.0	1.0	0.0	1.0	1.0	1.0	0.0	1.0	0.0	0.0	0.0	0.0	7.0	5.0	8.0
0.0	0.0	1.0	1.0	19.0	1.0	0.0	0.0	1.0	0.0	1.0	0.0	1.0	0.0	5.0	2.0	30.0	1.0	1.0	7.0	5.0	4.0
0.0	0.0	0.0	0.0	33.0	1.0	0.0	0.0	1.0	1.0	1.0	0.0	1.0	0.0	1.0	0.0	7.0	0.0	1.0	11.0	6.0	8.0
0.0	1.0	1.0	1.0	28.0	0.0	1.0	1.0	0.0	0.0	0.0	0.0	1.0	1.0	3.0	10.0	2.0	1.0	0.0	9.0	5.0	2.0
0.0	1.0	0.0	1.0	52.0	1.0	0.0	0.0	1.0	1.0	1.0	0.0	1.0	0.0	3.0	0.0	0.0	1.0	1.0	6.0	6.0	6.0
0.0	1.0	1.0	1.0	31.0	1.0	0.0	0.0	1.0	1.0	1.0	0.0	1.0	0.0	4.0	30.0	15.0	1.0	0.0	6.0	4.0	2.0
0.0	0.0	0.0	0.0	25.0	0.0	0.0	0.0	1.0	1.0	1.0	0.0	0.0	0.0	2.0	0.0	5.0	0.0	0.0	5.0	6.0	7.0
0.0	1.0	1.0	1.0	25.0	1.0	0.0	1.0	1.0	1.0	1.0	0.0	1.0	0.0	3.0	0.0	1.0	0.0	1.0	10.0	6.0	8.0
0.0	1.0	1.0	1.0	25.0	1.0	0.0	1.0	1.0	0.0	1.0	1.0	1.0	0.0	3.0	0.0	10.0	0.0	0.0	10.0	4.0	5.0
0.0	0.0	0.0	1.0	31.0	1.0	0.0	0.0	1.0	1.0	1.0	0.0	1.0	0.0	2.0	0.0	0.0	0.0	0.0	6.0	4.0	6.0
0.0	1.0	1.0	1.0	29.0	1.0	0.0	0.0	1.0	0.0	0.0	0.0	1.0	0.0	1.0	0.0	0.0	0.0	0.0	12.0	5.0	7.0
0.0	0.0	0.0	1.0	69.0	0.0	0.0	0.0	0.0	0.0	1.0	0.0	1.0	0.0	5.0	10.0	30.0	1.0	0.0	8.0	5.0	2.0
0.0	0.0	0.0	1.0	30.0	1.0	0.0	1.0	1.0	0.0	1.0	0.0	1.0	0.0	2.0	3.0	0.0	0.0	0.0	7.0	6.0	8.0
0.0	0.0	0.0	1.0	29.0	0.0	0.0	0.0	0.0	0.0	0.0	0.0	1.0	0.0	1.0	0.0	0.0	0.0	1.0	1.0	5.0	2.0
0.0	1.0	0.0	1.0	22.0	1.0	0.0	0.0	1.0	0.0	1.0	0.0	1.0	0.0	2.0	0.0	0.0	1.0	0.0	13.0	3.0	3.0
0.0	0.0	0.0	0.0	22.0	1.0	0.0	0.0	0.0	0.0	1.0	0.0	1.0	1.0	3.0	30.0	0.0	0.0	0.0	8.0	5.0	4.0
0.0	1.0	0.0	1.0	30.0	0.0	0.0	0.0	1.0	0.0	1.0	0.0	1.0	0.0	2.0	5.0	0.0	0.0	1.0	9.0	6.0	7.0
0.0	0.0	1.0	1.0	21.0	1.0	0.0	0.0	1.0	1.0	1.0	0.0	1.0	0.0	3.0	20.0	0.0	0.0	0.0	9.0	6.0	8.0
0.0	0.0	0.0	1.0	34.0	0.0	0.0	0.0	1.0	1.0	1.0	0.0	1.0	0.0	3.0	5.0	0.0	0.0	0.0	8.0	6.0	8.0
0.0	0.0	0.0	1.0	25.0	0.0	0.0	0.0	1.0	1.0	1.0	0.0	1.0	0.0	1.0	0.0	0.0	0.0	1.0	9.0	6.0	6.0
0.0	1.0	1.0	1.0	27.0	0.0	0.0	0.0	1.0	1.0	1.0	0.0	1.0	0.0	2.0	0.0	0.0	1.0	0.0	13.0	5.0	2.0
0.0	1.0	0.0	1.0	27.0	0.0	0.0	0.0	1.0	1.0	1.0	0.0	1.0	0.0	2.0	30.0	2.0	0.0	0.0	8.0	6.0	8.0
0.0	0.0	0.0	1.0	23.0	1.0	0.0	0.0	1.0	1.0	1.0	0.0	1.0	0.0	3.0	14.0	22.0	1.0	0.0	10.0	6.0	1.0
0.0	1.0	0.0	1.0	36.0	0.0	0.0	0.0	1.0	0.0	0.0	0.0	1.0	0.0	3.0	0.0	23.0	0.0	1.0	9.0	5.0	8.0
0.0	1.0	0.0	1.0	38.0	1.0	0.0	0.0	1.0	0.0	1.0	0.0	1.0	0.0	4.0	5.0	10.0	1.0	0.0	7.0	5.0	6.0
0.0	1.0	1.0	1.0	28.0	1.0	0.0	1.0	0.0	0.0	1.0	0.0	1.0	0.0	2.0	0.0	0.0	0.0	1.0	11.0	6.0	1.0
0.0	1.0	1.0	1.0	26.0	0.0	1.0	1.0	1.0	1.0	1.0	0.0	1.0	0.0	4.0	0.0	0.0	0.0	1.0	12.0	6.0	6.0
0.0	1.0	1.0	1.0	22.0	0.0	0.0	0.0	1.0	0.0	1.0	1.0	1.0	0.0	2.0	0.0	0.0	0.0	0.0	10.0	6.0	8.0
0.0	1.0	1.0	1.0	30.0	1.0	0.0	0.0	1.0	1.0	0.0	0.0	1.0	0.0	3.0	14.0	0.0	0.0	0.0	9.0	5.0	8.0
0.0	0.0	0.0	1.0	24.0	0.0	0.0	0.0	1.0	1.0	1.0	0.0	1.0	0.0	2.0	0.0	5.0	0.0	1.0	4.0	6.0	8.0
0.0	0.0	0.0	1.0	19.0	0.0	0.0	0.0	1.0	1.0	1.0	0.0	1.0	0.0	3.0	0.0	0.0	0.0	0.0	8.0	6.0	6.0
0.0	0.0	0.0	1.0	28.0	0.0	0.0	0.0	0.0	1.0	1.0	0.0	0.0	0.0	2.0	0.0	0.0	0.0	0.0	7.0	4.0	7.0
0.0	0.0	0.0	1.0	31.0	1.0	0.0	0.0	1.0	1.0	1.0	0.0	1.0	0.0	1.0	0.0	0.0	0.0	1.0	5.0	5.0	7.0
0.0	1.0	0.0	1.0	32.0	0.0	0.0	0.0	1.0	1.0	1.0	0.0	1.0	1.0	4.0	0.0	4.0	0.0	0.0	9.0	3.0	3.0
0.0	0.0	0.0	1.0	24.0	0.0	0.0	0.0	1.0	1.0	1.0	0.0	1.0	0.0	1.0	0.0	0.0	0.0	0.0	12.0	5.0	4.0
0.0	1.0	0.0	1.0	25.0	0.0	0.0	0.0	1.0	1.0	1.0	0.0	1.0	0.0	2.0	2.0	0.0	0.0	1.0	8.0	6.0	8.0
0.0	0.0	0.0	1.0	32.0	0.0	0.0	0.0	1.0	1.0	1.0	0.0	1.0	0.0	1.0	0.0	0.0	0.0	0.0	3.0	4.0	6.0
0.0	0.0	0.0	1.0	21.0	0.0	0.0	0.0	1.0	1.0	1.0	0.0	1.0	0.0	2.0	0.0	0.0	0.0	0.0	1.0	5.0	6.0
0.0	0.0	0.0	1.0	25.0	0.0	0.0	1.0	1.0	1.0	1.0	0.0	1.0	0.0	1.0	0.0	0.0	0.0	1.0	13.0	4.0	5.0
0.0	0.0	1.0	1.0	22.0	1.0	0.0	0.0	1.0	1.0	1.0	0.0	1.0	0.0	2.0	0.0	0.0	0.0	1.0	12.0	4.0	4.0
0.0	1.0	0.0	1.0	27.0	1.0	0.0	0.0	1.0	1.0	1.0	0.0	1.0	0.0	2.0	0.0	0.0	0.0	1.0	12.0	4.0	7.0
0.0	0.0	0.0	1.0	25.0	0.0	0.0	0.0	1.0	0.0	0.0	0.0	1.0	1.0	2.0	28.0	0.0	0.0	0.0	1.0	5.0	4.0
0.0	1.0	0.0	1.0	28.0	1.0	1.0	1.0	0.0	1.0	0.0	0.0	0.0	0.0	4.0	15.0	10.0	1.0	1.0	13.0	4.0	7.0
0.0	1.0	1.0	1.0	27.0	0.0	0.0	1.0	1.0	0.0	1.0	0.0	1.0	0.0	1.0	0.0	0.0	0.0	0.0	13.0	4.0	3.0
0.0	0.0	1.0	1.0	33.0	1.0	0.0	0.0	1.0	1.0	1.0	0.0	1.0	0.0	3.0	0.0	0.0	1.0	0.0	9.0	5.0	3.0
0.0	0.0	0.0	1.0	34.0	0.0	0.0	0.0	1.0	0.0	1.0	0.0	1.0	0.0	3.0	0.0	0.0	0.0	0.0	3.0	3.0	6.0
0.0	1.0	1.0	1.0	37.0	0.0	0.0	0.0	1.0	1.0	1.0	1.0	1.0	0.0	2.0	0.0	3.0	0.0	0.0	8.0	6.0	8.0
0.0	0.0	0.0	1.0	25.0	1.0	0.0	0.0	1.0	1.0	1.0	0.0	1.0	0.0	2.0	0.0	0.0	0.0	0.0	6.0	6.0	8.0
0.0	0.0	0.0	1.0	22.0	0.0	0.0	0.0	1.0	1.0	1.0	0.0	1.0	0.0	1.0	4.0	0.0	0.0	0.0	4.0	4.0	7.0
0.0	0.0	0.0	1.0	23.0	1.0	0.0	0.0	1.0	1.0	0.0	0.0	1.0	0.0	3.0	0.0	0.0	0.0	0.0	7.0	6.0	8.0
0.0	1.0	0.0	1.0	28.0	1.0	0.0	0.0	1.0	0.0	1.0	0.0	1.0	0.0	3.0	30.0	30.0	0.0	1.0	7.0	5.0	8.0
0.0	1.0	1.0	1.0	36.0	1.0	0.0	1.0	1.0	0.0	0.0	0.0	1.0	0.0	3.0	30.0	0.0	0.0	0.0	7.0	5.0	8.0
0.0	0.0	0.0	1.0	19.0	0.0	0.0	0.0	1.0	1.0	1.0	0.0	1.0	0.0	2.0	0.0	0.0	0.0	0.0	7.0	6.0	8.0
0.0	1.0	1.0	1.0	28.0	0.0	0.0	0.0	0.0	1.0	1.0	0.0	1.0	0.0	4.0	2.0	0.0	0.0	1.0	7.0	4.0	5.0
0.0	0.0	0.0	1.0	29.0	1.0	0.0	0.0	1.0	0.0	0.0	1.0	1.0	0.0	2.0	0.0	0.0	0.0	1.0	4.0	5.0	8.0
0.0	0.0	0.0	1.0	23.0	1.0	0.0	0.0	1.0	0.0	1.0	0.0	1.0	0.0	1.0	0.0	0.0	0.0	0.0	5.0	6.0	8.0
0.0	1.0	1.0	1.0	33.0	1.0	0.0	0.0	1.0	1.0	1.0	0.0	1.0	0.0	2.0	0.0	0.0	0.0	1.0	9.0	6.0	8.0
0.0	0.0	1.0	1.0	25.0	1.0	0.0	0.0	1.0	1.0	1.0	0.0	1.0	0.0	2.0	5.0	0.0	0.0	1.0	13.0	6.0	7.0
0.0	1.0	1.0	1.0	22.0	0.0	0.0	0.0	1.0	1.0	1.0	0.0	1.0	0.0	2.0	0.0	0.0	0.0	1.0	7.0	4.0	6.0
0.0	1.0	1.0	1.0	28.0	0.0	0.0	1.0	1.0	1.0	1.0	0.0	1.0	0.0	2.0	0.0	1.0	0.0	1.0	10.0	6.0	8.0
0.0	1.0	0.0	1.0	33.0	1.0	0.0	0.0	1.0	0.0	0.0	0.0	1.0	0.0	3.0	0.0	0.0	1.0	1.0	10.0	6.0	8.0
0.0	1.0	0.0	1.0	21.0	0.0	0.0	0.0	1.0	1.0	1.0	0.0	1.0	0.0	3.0	0.0	5.0	0.0	0.0	13.0	6.0	5.0
0.0	1.0	1.0	1.0	28.0	0.0	0.0	1.0	1.0	1.0	0.0	0.0	1.0	0.0	3.0	1.0	10.0	0.0	0.0	8.0	6.0	8.0
0.0	0.0	1.0	1.0	27.0	0.0	0.0	0.0	0.0	1.0	1.0	0.0	1.0	0.0	3.0	0.0	3.0	0.0	1.0	9.0	6.0	8.0
0.0	0.0	0.0	1.0	23.0	0.0	0.0	0.0	1.0	1.0	1.0	0.0	1.0	0.0	3.0	0.0	0.0	0.0	1.0	10.0	6.0	8.0
0.0	1.0	1.0	1.0	35.0	0.0	0.0	1.0	1.0	1.0	1.0	0.0	1.0	0.0	4.0	0.0	0.0	0.0	1.0	5.0	4.0	7.0
0.0	0.0	1.0	1.0	30.0	1.0	0.0	0.0	0.0	1.0	1.0	0.0	1.0	1.0	1.0	0.0	0.0	0.0	0.0	7.0	6.0	8.0
0.0	0.0	1.0	1.0	27.0	0.0	0.0	0.0	1.0	1.0	1.0	0.0	1.0	0.0	3.0	0.0	0.0	0.0	0.0	8.0	6.0	8.0
0.0	0.0	0.0	1.0	27.0	1.0	0.0	0.0	1.0	1.0	1.0	0.0	1.0	0.0	2.0	15.0	0.0	0.0	1.0	4.0	6.0	8.0
0.0	0.0	0.0	0.0	26.0	1.0	0.0	0.0	1.0	1.0	1.0	0.0	0.0	1.0	3.0	0.0	0.0	0.0	1.0	9.0	5.0	5.0
0.0	1.0	1.0	1.0	28.0	0.0	0.0	1.0	1.0	1.0	1.0	0.0	1.0	0.0	3.0	0.0	3.0	0.0	0.0	8.0	5.0	8.0
0.0	0.0	0.0	1.0	25.0	0.0	0.0	0.0	0.0	0.0	1.0	0.0	1.0	0.0	3.0	0.0	1.0	0.0	1.0	6.0	5.0	5.0
0.0	0.0	0.0	0.0	40.0	0.0	0.0	0.0	1.0	1.0	1.0	0.0	1.0	0.0	3.0	0.0	0.0	0.0	1.0	7.0	4.0	5.0
0.0	1.0	1.0	1.0	24.0	1.0	0.0	0.0	1.0	1.0	1.0	0.0	1.0	0.0	3.0	0.0	0.0	1.0	0.0	8.0	5.0	8.0
0.0	0.0	0.0	1.0	21.0	0.0	0.0	0.0	1.0	0.0	1.0	0.0	1.0	0.0	2.0	0.0	0.0	0.0	0.0	7.0	5.0	7.0
0.0	0.0	0.0	1.0	20.0	0.0	0.0	0.0	0.0	1.0	1.0	0.0	1.0	0.0	4.0	10.0	6.0	0.0	0.0	13.0	2.0	2.0
0.0	0.0	1.0	1.0	29.0	0.0	0.0	0.0	1.0	1.0	1.0	0.0	1.0	0.0	3.0	5.0	0.0	0.0	1.0	9.0	5.0	6.0
0.0	1.0	0.0	1.0	23.0	0.0	0.0	0.0	1.0	1.0	1.0	0.0	1.0	0.0	2.0	0.0	0.0	0.0	0.0	2.0	6.0	5.0
0.0	0.0	0.0	1.0	25.0	0.0	0.0	0.0	1.0	1.0	1.0	0.0	1.0	0.0	1.0	0.0	0.0	0.0	0.0	4.0	6.0	7.0
0.0	0.0	0.0	1.0	33.0	0.0	0.0	0.0	1.0	1.0	0.0	0.0	1.0	0.0	1.0	0.0	7.0	0.0	1.0	7.0	6.0	8.0
0.0	0.0	0.0	1.0	22.0	0.0	0.0	0.0	1.0	1.0	1.0	0.0	1.0	0.0	2.0	0.0	0.0	0.0	0.0	11.0	6.0	8.0
0.0	0.0	1.0	1.0	23.0	0.0	0.0	0.0	1.0	1.0	1.0	0.0	1.0	0.0	2.0	0.0	0.0	0.0	0.0	7.0	6.0	8.0
0.0	1.0	0.0	1.0	25.0	1.0	0.0	0.0	1.0	0.0	0.0	0.0	1.0	1.0	4.0	10.0	30.0	1.0	1.0	8.0	4.0	3.0
0.0	1.0	1.0	1.0	25.0	1.0	0.0	0.0	0.0	1.0	1.0	0.0	1.0	0.0	4.0	3.0	14.0	1.0	1.0	13.0	6.0	6.0
0.0	0.0	1.0	1.0	27.0	0.0	0.0	0.0	1.0	1.0	1.0	0.0	1.0	0.0	2.0	0.0	0.0	0.0	0.0	10.0	6.0	6.0
0.0	1.0	0.0	1.0	34.0	0.0	0.0	0.0	0.0	1.0	1.0	0.0	1.0	0.0	3.0	0.0	0.0	0.0	1.0	6.0	6.0	6.0
0.0	0.0	0.0	1.0	28.0	0.0	0.0	0.0	1.0	1.0	1.0	0.0	1.0	0.0	2.0	0.0	0.0	0.0	1.0	7.0	4.0	8.0
0.0	0.0	1.0	1.0	24.0	0.0	0.0	0.0	1.0	1.0	1.0	0.0	1.0	0.0	2.0	0.0	0.0	0.0	0.0	10.0	6.0	8.0
0.0	0.0	1.0	1.0	26.0	0.0	0.0	0.0	1.0	1.0	1.0	0.0	1.0	0.0	3.0	0.0	0.0	0.0	0.0	13.0	4.0	6.0
0.0	0.0	0.0	1.0	21.0	0.0	0.0	0.0	1.0	1.0	1.0	0.0	1.0	0.0	2.0	0.0	2.0	0.0	0.0	7.0	6.0	8.0
0.0	1.0	1.0	1.0	28.0	1.0	0.0	0.0	0.0	0.0	1.0	0.0	1.0	0.0	3.0	0.0	0.0	0.0	1.0	8.0	4.0	8.0
0.0	0.0	0.0	1.0	24.0	1.0	0.0	0.0	0.0	1.0	1.0	0.0	1.0	0.0	5.0	0.0	30.0	1.0	0.0	13.0	4.0	6.0
0.0	0.0	1.0	1.0	31.0	1.0	0.0	0.0	1.0	1.0	1.0	0.0	1.0	0.0	3.0	0.0	1.0	0.0	0.0	12.0	2.0	2.0
0.0	1.0	0.0	1.0	30.0	0.0	0.0	0.0	1.0	1.0	1.0	0.0	1.0	0.0	1.0	0.0	0.0	1.0	0.0	12.0	6.0	7.0
0.0	1.0	1.0	1.0	34.0	0.0	0.0	0.0	1.0	0.0	0.0	1.0	1.0	0.0	3.0	14.0	1.0	0.0	1.0	11.0	6.0	8.0
0.0	0.0	1.0	0.0	32.0	0.0	0.0	0.0	0.0	1.0	1.0	0.0	0.0	1.0	3.0	0.0	0.0	0.0	1.0	7.0	4.0	7.0
0.0	1.0	0.0	0.0	56.0	0.0	0.0	0.0	1.0	1.0	1.0	0.0	1.0	0.0	4.0	0.0	3.0	1.0	0.0	9.0	5.0	3.0
0.0	0.0	1.0	1.0	26.0	0.0	0.0	0.0	1.0	1.0	1.0	0.0	1.0	1.0	4.0	10.0	2.0	0.0	0.0	8.0	6.0	5.0
0.0	1.0	1.0	1.0	35.0	1.0	1.0	1.0	0.0	1.0	1.0	0.0	1.0	0.0	4.0	6.0	30.0	1.0	0.0	9.0	4.0	2.0
0.0	0.0	1.0	1.0	30.0	1.0	0.0	0.0	1.0	0.0	1.0	0.0	1.0	0.0	3.0	0.0	0.0	0.0	1.0	8.0	5.0	6.0
0.0	1.0	0.0	0.0	27.0	1.0	0.0	0.0	1.0	0.0	1.0	0.0	0.0	0.0	2.0	0.0	0.0	0.0	1.0	8.0	5.0	6.0
0.0	0.0	0.0	1.0	22.0	0.0	0.0	0.0	1.0	0.0	1.0	0.0	1.0	0.0	1.0	3.0	3.0	0.0	0.0	10.0	6.0	7.0
0.0	0.0	0.0	1.0	30.0	1.0	0.0	0.0	1.0	1.0	1.0	0.0	1.0	0.0	1.0	5.0	0.0	0.0	0.0	10.0	6.0	1.0
0.0	0.0	0.0	1.0	28.0	1.0	0.0	0.0	1.0	1.0	0.0	0.0	1.0	0.0	4.0	0.0	30.0	0.0	1.0	4.0	5.0	7.0
0.0	0.0	0.0	1.0	28.0	0.0	0.0	0.0	1.0	0.0	0.0	0.0	1.0	0.0	2.0	20.0	0.0	0.0	0.0	8.0	6.0	2.0
0.0	0.0	1.0	1.0	27.0	0.0	0.0	0.0	1.0	0.0	1.0	0.0	1.0	0.0	4.0	0.0	4.0	0.0	1.0	10.0	6.0	8.0
0.0	0.0	0.0	1.0	29.0	1.0	0.0	0.0	0.0	0.0	0.0	0.0	1.0	0.0	4.0	0.0	0.0	0.0	1.0	4.0	2.0	5.0
0.0	0.0	0.0	1.0	27.0	0.0	0.0	0.0	1.0	1.0	1.0	0.0	1.0	0.0	2.0	5.0	0.0	0.0	0.0	6.0	5.0	7.0
0.0	0.0	0.0	0.0	23.0	1.0	0.0	0.0	1.0	1.0	1.0	0.0	1.0	0.0	3.0	0.0	0.0	0.0	0.0	2.0	4.0	2.0
0.0	0.0	1.0	1.0	19.0	0.0	0.0	0.0	1.0	1.0	1.0	0.0	1.0	0.0	1.0	0.0	0.0	0.0	0.0	8.0	4.0	8.0
0.0	1.0	1.0	1.0	31.0	1.0	0.0	0.0	1.0	0.0	0.0	0.0	1.0	0.0	1.0	0.0	30.0	0.0	1.0	10.0	6.0	8.0
0.0	0.0	0.0	1.0	23.0	1.0	0.0	0.0	1.0	0.0	1.0	0.0	1.0	1.0	2.0	7.0	0.0	0.0	0.0	3.0	4.0	8.0
0.0	0.0	0.0	1.0	27.0	0.0	0.0	0.0	1.0	1.0	1.0	0.0	1.0	0.0	2.0	0.0	0.0	0.0	0.0	4.0	6.0	8.0
0.0	0.0	0.0	1.0	27.0	1.0	0.0	0.0	1.0	1.0	0.0	0.0	1.0	0.0	2.0	0.0	4.0	1.0	0.0	10.0	6.0	5.0
0.0	0.0	0.0	1.0	23.0	0.0	0.0	0.0	1.0	0.0	1.0	0.0	0.0	0.0	1.0	0.0	0.0	0.0	1.0	1.0	3.0	6.0
0.0	1.0	1.0	1.0	34.0	1.0	0.0	0.0	1.0	1.0	1.0	0.0	1.0	0.0	4.0	0.0	30.0	0.0	0.0	8.0	2.0	1.0
0.0	0.0	1.0	1.0	32.0	0.0	0.0	0.0	1.0	1.0	1.0	0.0	1.0	0.0	2.0	0.0	0.0	0.0	0.0	9.0	6.0	8.0
0.0	0.0	0.0	1.0	22.0	0.0	0.0	0.0	1.0	0.0	1.0	0.0	1.0	0.0	1.0	0.0	0.0	0.0	0.0	3.0	6.0	6.0
0.0	1.0	0.0	1.0	30.0	1.0	0.0	0.0	1.0	1.0	1.0	0.0	1.0	0.0	3.0	0.0	0.0	0.0	1.0	11.0	6.0	7.0
0.0	0.0	0.0	1.0	25.0	1.0	0.0	0.0	0.0	1.0	1.0	0.0	1.0	0.0	2.0	0.0	0.0	0.0	1.0	7.0	5.0	7.0
0.0	0.0	0.0	1.0	24.0	1.0	0.0	0.0	1.0	1.0	1.0	0.0	1.0	0.0	1.0	0.0	0.0	0.0	1.0	12.0	4.0	5.0
0.0	0.0	0.0	1.0	31.0	1.0	0.0	0.0	1.0	1.0	1.0	0.0	1.0	0.0	2.0	10.0	10.0	0.0	0.0	11.0	4.0	7.0
0.0	1.0	0.0	1.0	26.0	1.0	0.0	0.0	1.0	1.0	0.0	0.0	1.0	0.0	2.0	0.0	1.0	0.0	0.0	5.0	5.0	4.0
0.0	0.0	0.0	0.0	21.0	0.0	0.0	0.0	1.0	1.0	1.0	0.0	1.0	1.0	2.0	2.0	0.0	0.0	1.0	1.0	5.0	2.0
0.0	0.0	1.0	1.0	27.0	0.0	0.0	0.0	1.0	0.0	0.0	0.0	1.0	0.0	1.0	4.0	0.0	0.0	1.0	2.0	6.0	8.0
0.0	0.0	0.0	1.0	24.0	0.0	0.0	0.0	1.0	1.0	1.0	0.0	1.0	0.0	1.0	0.0	0.0	0.0	0.0	7.0	6.0	8.0
0.0	0.0	0.0	1.0	22.0	0.0	0.0	0.0	1.0	1.0	1.0	0.0	1.0	0.0	1.0	0.0	0.0	0.0	0.0	9.0	6.0	8.0
0.0	0.0	1.0	1.0	22.0	0.0	0.0	0.0	0.0	1.0	1.0	0.0	1.0	0.0	2.0	0.0	0.0	0.0	1.0	11.0	4.0	6.0
0.0	0.0	0.0	1.0	30.0	0.0	0.0	0.0	1.0	1.0	1.0	0.0	1.0	0.0	2.0	2.0	1.0	0.0	0.0	5.0	6.0	8.0
0.0	0.0	0.0	1.0	24.0	1.0	0.0	0.0	1.0	1.0	1.0	0.0	1.0	0.0	2.0	0.0	0.0	0.0	1.0	10.0	5.0	7.0
0.0	0.0	0.0	1.0	23.0	1.0	0.0	0.0	1.0	1.0	1.0	0.0	1.0	0.0	2.0	0.0	0.0	0.0	0.0	12.0	5.0	8.0
0.0	0.0	0.0	0.0	21.0	1.0	0.0	0.0	1.0	0.0	1.0	0.0	0.0	1.0	2.0	10.0	3.0	0.0	0.0	4.0	6.0	3.0
0.0	1.0	0.0	1.0	20.0	1.0	0.0	0.0	0.0	0.0	0.0	0.0	1.0	0.0	3.0	0.0	0.0	0.0	0.0	12.0	4.0	6.0
0.0	1.0	1.0	1.0	35.0	1.0	0.0	0.0	1.0	0.0	1.0	0.0	1.0	0.0	2.0	30.0	0.0	1.0	0.0	13.0	4.0	3.0
0.0	0.0	0.0	1.0	27.0	0.0	0.0	0.0	1.0	1.0	1.0	0.0	1.0	0.0	2.0	0.0	0.0	0.0	1.0	5.0	6.0	8.0
0.0	0.0	1.0	1.0	28.0	1.0	0.0	0.0	1.0	0.0	0.0	0.0	1.0	0.0	3.0	0.0	0.0	0.0	1.0	7.0	6.0	8.0
0.0	0.0	0.0	1.0	22.0	1.0	0.0	0.0	1.0	1.0	1.0	0.0	0.0	1.0	2.0	5.0	1.0	0.0	0.0	4.0	5.0	2.0
0.0	0.0	0.0	1.0	23.0	1.0	0.0	0.0	1.0	0.0	1.0	1.0	1.0	0.0	2.0	0.0	0.0	0.0	0.0	4.0	6.0	6.0
0.0	0.0	0.0	0.0	26.0	0.0	0.0	0.0	1.0	1.0	1.0	0.0	1.0	0.0	1.0	0.0	0.0	0.0	1.0	7.0	5.0	3.0
0.0	0.0	1.0	1.0	33.0	0.0	0.0	0.0	1.0	1.0	1.0	0.0	1.0	0.0	2.0	10.0	0.0	0.0	0.0	7.0	6.0	8.0
0.0	1.0	1.0	1.0	22.0	1.0	0.0	0.0	0.0	1.0	1.0	0.0	1.0	1.0	3.0	29.0	0.0	0.0	0.0	9.0	4.0	2.0
0.0	1.0	1.0	1.0	29.0	1.0	0.0	0.0	1.0	0.0	1.0	0.0	1.0	0.0	2.0	20.0	0.0	0.0	1.0	7.0	5.0	5.0
0.0	0.0	0.0	1.0	26.0	1.0	0.0	0.0	1.0	0.0	1.0	0.0	1.0	0.0	2.0	0.0	0.0	0.0	1.0	4.0	5.0	6.0
0.0	0.0	1.0	1.0	25.0	0.0	0.0	0.0	1.0	1.0	1.0	0.0	1.0	0.0	1.0	0.0	2.0	0.0	1.0	6.0	6.0	8.0
0.0	0.0	0.0	1.0	30.0	1.0	0.0	0.0	1.0	0.0	1.0	1.0	1.0	0.0	1.0	0.0	0.0	0.0	0.0	4.0	4.0	7.0
0.0	1.0	0.0	1.0	25.0	0.0	0.0	0.0	0.0	1.0	1.0	0.0	1.0	0.0	2.0	0.0	7.0	0.0	0.0	12.0	4.0	5.0
0.0	1.0	0.0	1.0	31.0	0.0	0.0	0.0	1.0	0.0	1.0	0.0	1.0	0.0	4.0	0.0	5.0	0.0	0.0	10.0	4.0	7.0
0.0	0.0	1.0	1.0	30.0	1.0	0.0	0.0	1.0	1.0	1.0	0.0	1.0	0.0	2.0	0.0	0.0	0.0	1.0	7.0	5.0	8.0
0.0	0.0	0.0	1.0	21.0	0.0	0.0	0.0	1.0	1.0	1.0	0.0	1.0	0.0	1.0	0.0	0.0	0.0	0.0	8.0	6.0	7.0
0.0	0.0	0.0	1.0	28.0	0.0	0.0	0.0	1.0	1.0	1.0	0.0	1.0	1.0	2.0	0.0	0.0	0.0	1.0	6.0	6.0	8.0
0.0	1.0	0.0	1.0	28.0	1.0	0.0	0.0	1.0	0.0	1.0	1.0	1.0	0.0	2.0	0.0	0.0	0.0	1.0	9.0	6.0	8.0
0.0	0.0	0.0	1.0	26.0	0.0	0.0	0.0	1.0	0.0	0.0	0.0	1.0	0.0	2.0	0.0	0.0	0.0	1.0	8.0	6.0	8.0
0.0	1.0	1.0	1.0	33.0	1.0	1.0	0.0	1.0	1.0	1.0	0.0	1.0	0.0	4.0	0.0	5.0	0.0	0.0	11.0	6.0	7.0
0.0	1.0	1.0	1.0	20.0	1.0	0.0	1.0	1.0	0.0	1.0	0.0	1.0	1.0	5.0	0.0	30.0	1.0	0.0	12.0	4.0	3.0
0.0	1.0	0.0	1.0	27.0	1.0	0.0	0.0	1.0	1.0	1.0	0.0	1.0	0.0	3.0	0.0	0.0	0.0	0.0	8.0	2.0	8.0
0.0	0.0	0.0	1.0	24.0	1.0	0.0	0.0	0.0	1.0	1.0	1.0	1.0	1.0	3.0	0.0	0.0	0.0	1.0	12.0	2.0	4.0
0.0	0.0	0.0	1.0	25.0	0.0	0.0	0.0	0.0	1.0	0.0	0.0	1.0	0.0	1.0	0.0	0.0	0.0	0.0	3.0	6.0	7.0
0.0	0.0	0.0	1.0	35.0	1.0	0.0	0.0	0.0	1.0	1.0	0.0	1.0	0.0	3.0	0.0	0.0	0.0	1.0	4.0	5.0	6.0
0.0	1.0	1.0	1.0	28.0	0.0	0.0	0.0	1.0	1.0	1.0	0.0	1.0	0.0	3.0	0.0	8.0	1.0	0.0	13.0	5.0	6.0
0.0	0.0	0.0	1.0	25.0	0.0	0.0	0.0	1.0	0.0	0.0	0.0	1.0	0.0	1.0	0.0	0.0	0.0	0.0	7.0	6.0	8.0
0.0	0.0	0.0	1.0	22.0	1.0	0.0	1.0	1.0	1.0	1.0	0.0	1.0	0.0	2.0	0.0	0.0	0.0	1.0	12.0	4.0	6.0
0.0	0.0	1.0	1.0	26.0	0.0	0.0	0.0	1.0	1.0	1.0	0.0	1.0	0.0	3.0	0.0	0.0	0.0	1.0	11.0	3.0	3.0
0.0	0.0	0.0	1.0	24.0	1.0	0.0	0.0	0.0	1.0	1.0	0.0	1.0	0.0	4.0	0.0	0.0	0.0	0.0	8.0	5.0	4.0
0.0	1.0	1.0	1.0	40.0	1.0	0.0	1.0	1.0	1.0	1.0	0.0	1.0	0.0	3.0	0.0	0.0	0.0	1.0	10.0	6.0	8.0
0.0	0.0	0.0	1.0	26.0	1.0	0.0	0.0	1.0	1.0	1.0	0.0	1.0	0.0	4.0	0.0	30.0	0.0	1.0	6.0	4.0	7.0
0.0	0.0	0.0	1.0	19.0	0.0	0.0	0.0	1.0	1.0	1.0	0.0	1.0	0.0	1.0	0.0	0.0	0.0	0.0	9.0	4.0	7.0
0.0	0.0	0.0	1.0	24.0	1.0	0.0	0.0	1.0	0.0	1.0	0.0	1.0	0.0	2.0	0.0	0.0	0.0	0.0	3.0	5.0	8.0
0.0	0.0	1.0	1.0	21.0	0.0	0.0	0.0	1.0	1.0	1.0	0.0	1.0	0.0	2.0	0.0	0.0	0.0	0.0	7.0	6.0	7.0
0.0	1.0	1.0	1.0	23.0	1.0	0.0	0.0	1.0	1.0	1.0	0.0	1.0	0.0	1.0	3.0	0.0	0.0	0.0	9.0	6.0	6.0
0.0	1.0	0.0	1.0	27.0	1.0	0.0	0.0	1.0	1.0	1.0	0.0	0.0	0.0	1.0	0.0	0.0	0.0	0.0	7.0	5.0	4.0
0.0	0.0	0.0	1.0	34.0	0.0	0.0	0.0	0.0	1.0	1.0	0.0	0.0	0.0	1.0	0.0	0.0	0.0	0.0	9.0	5.0	5.0
0.0	0.0	0.0	1.0	20.0	1.0	0.0	0.0	1.0	0.0	1.0	0.0	0.0	0.0	1.0	0.0	3.0	0.0	0.0	8.0	6.0	7.0
0.0	0.0	0.0	1.0	28.0	0.0	0.0	0.0	1.0	1.0	1.0	0.0	1.0	0.0	2.0	0.0	0.0	0.0	1.0	6.0	6.0	8.0
0.0	1.0	1.0	1.0	22.0	0.0	0.0	1.0	0.0	1.0	1.0	0.0	1.0	0.0	4.0	0.0	7.0	1.0	0.0	13.0	5.0	3.0
0.0	0.0	0.0	1.0	30.0	1.0	0.0	0.0	1.0	1.0	0.0	0.0	1.0	0.0	1.0	0.0	0.0	0.0	1.0	6.0	4.0	7.0
0.0	1.0	0.0	1.0	29.0	0.0	0.0	0.0	1.0	0.0	1.0	0.0	1.0	0.0	2.0	0.0	0.0	0.0	0.0	8.0	4.0	2.0
0.0	0.0	1.0	1.0	24.0	1.0	0.0	0.0	1.0	1.0	1.0	0.0	1.0	0.0	2.0	30.0	1.0	0.0	1.0	6.0	5.0	3.0
0.0	1.0	1.0	1.0	29.0	1.0	0.0	1.0	1.0	1.0	0.0	0.0	1.0	0.0	4.0	10.0	29.0	0.0	0.0	9.0	3.0	3.0
0.0	1.0	1.0	1.0	34.0	1.0	0.0	0.0	0.0	1.0	1.0	0.0	1.0	0.0	5.0	0.0	30.0	1.0	1.0	8.0	4.0	4.0
0.0	1.0	1.0	1.0	25.0	1.0	0.0	0.0	1.0	1.0	0.0	0.0	1.0	0.0	3.0	0.0	0.0	1.0	1.0	11.0	6.0	6.0
0.0	1.0	0.0	1.0	26.0	0.0	0.0	0.0	1.0	1.0	1.0	0.0	1.0	0.0	2.0	2.0	0.0	0.0	1.0	7.0	6.0	8.0
0.0	0.0	0.0	1.0	26.0	1.0	0.0	0.0	1.0	0.0	1.0	0.0	1.0	0.0	3.0	0.0	30.0	0.0	0.0	8.0	5.0	6.0
0.0	0.0	1.0	1.0	22.0	0.0	0.0	0.0	1.0	1.0	1.0	0.0	0.0	0.0	2.0	0.0	2.0	0.0	1.0	5.0	6.0	8.0
0.0	0.0	0.0	1.0	21.0	0.0	0.0	0.0	1.0	0.0	1.0	0.0	1.0	0.0	4.0	5.0	10.0	0.0	0.0	9.0	6.0	7.0
0.0	1.0	1.0	1.0	26.0	0.0	0.0	0.0	1.0	1.0	1.0	0.0	1.0	0.0	3.0	0.0	7.0	0.0	0.0	12.0	4.0	4.0
0.0	0.0	0.0	1.0	24.0	0.0	0.0	0.0	1.0	0.0	1.0	0.0	1.0	0.0	2.0	15.0	30.0	0.0	1.0	4.0	5.0	8.0
0.0	0.0	0.0	1.0	24.0	0.0	0.0	0.0	0.0	0.0	0.0	0.0	1.0	0.0	3.0	0.0	0.0	0.0	1.0	4.0	6.0	6.0
0.0	1.0	0.0	1.0	28.0	0.0	0.0	0.0	1.0	1.0	1.0	0.0	1.0	1.0	2.0	15.0	0.0	0.0	0.0	9.0	6.0	7.0
0.0	0.0	0.0	1.0	24.0	1.0	0.0	0.0	1.0	1.0	1.0	0.0	1.0	0.0	2.0	0.0	0.0	0.0	0.0	7.0	6.0	7.0
0.0	0.0	0.0	1.0	22.0	0.0	0.0	0.0	1.0	0.0	1.0	0.0	1.0	0.0	1.0	0.0	0.0	0.0	0.0	6.0	6.0	8.0
0.0	1.0	1.0	1.0	24.0	0.0	0.0	0.0	1.0	1.0	1.0	0.0	1.0	0.0	2.0	0.0	1.0	0.0	1.0	9.0	6.0	3.0
0.0	0.0	0.0	1.0	28.0	1.0	0.0	0.0	1.0	1.0	1.0	1.0	1.0	0.0	1.0	0.0	0.0	0.0	1.0	5.0	6.0	8.0
0.0	0.0	1.0	1.0	24.0	1.0	0.0	0.0	1.0	1.0	1.0	0.0	1.0	0.0	2.0	0.0	0.0	0.0	1.0	7.0	6.0	3.0
0.0	1.0	1.0	1.0	25.0	1.0	0.0	0.0	1.0	1.0	0.0	0.0	1.0	0.0	2.0	0.0	0.0	0.0	1.0	11.0	4.0	8.0
0.0	0.0	0.0	1.0	31.0	0.0	0.0	0.0	1.0	0.0	0.0	0.0	1.0	0.0	3.0	10.0	5.0	1.0	0.0	1.0	5.0	7.0
0.0	0.0	0.0	1.0	28.0	1.0	0.0	0.0	0.0	0.0	1.0	0.0	0.0	0.0	1.0	0.0	0.0	0.0	1.0	11.0	5.0	1.0
0.0	1.0	1.0	1.0	24.0	1.0	0.0	0.0	1.0	1.0	1.0	0.0	1.0	0.0	2.0	0.0	0.0	0.0	0.0	8.0	6.0	8.0
0.0	1.0	1.0	1.0	24.0	1.0	0.0	1.0	1.0	1.0	0.0	0.0	1.0	0.0	4.0	30.0	30.0	1.0	0.0	12.0	5.0	4.0
0.0	0.0	1.0	1.0	26.0	0.0	0.0	0.0	1.0	1.0	0.0	0.0	0.0	0.0	5.0	15.0	15.0	1.0	1.0	9.0	2.0	1.0
0.0	0.0	1.0	1.0	33.0	1.0	0.0	0.0	1.0	0.0	0.0	0.0	1.0	0.0	3.0	0.0	0.0	0.0	1.0	5.0	4.0	6.0
0.0	1.0	1.0	1.0	31.0	1.0	0.0	0.0	1.0	0.0	1.0	0.0	1.0	0.0	2.0	0.0	0.0	0.0	1.0	9.0	6.0	8.0
0.0	0.0	0.0	1.0	24.0	1.0	0.0	0.0	1.0	1.0	1.0	0.0	1.0	0.0	1.0	0.0	0.0	0.0	1.0	9.0	5.0	8.0
0.0	1.0	0.0	1.0	30.0	0.0	0.0	1.0	0.0	1.0	0.0	0.0	1.0	0.0	3.0	0.0	0.0	0.0	1.0	13.0	5.0	8.0
0.0	0.0	0.0	1.0	23.0	0.0	0.0	0.0	1.0	1.0	1.0	0.0	0.0	0.0	2.0	0.0	0.0	0.0	1.0	3.0	4.0	6.0
0.0	1.0	0.0	1.0	45.0	0.0	0.0	0.0	1.0	1.0	1.0	0.0	1.0	0.0	2.0	0.0	2.0	0.0	1.0	5.0	6.0	7.0
0.0	0.0	0.0	1.0	27.0	0.0	0.0	0.0	1.0	1.0	1.0	0.0	1.0	0.0	2.0	1.0	30.0	0.0	1.0	8.0	3.0	6.0
0.0	0.0	0.0	1.0	37.0	0.0	0.0	0.0	0.0	1.0	1.0	0.0	1.0	0.0	2.0	0.0	0.0	0.0	0.0	2.0	6.0	5.0
0.0	0.0	1.0	1.0	32.0	1.0	0.0	0.0	1.0	0.0	1.0	0.0	1.0	0.0	2.0	3.0	0.0	0.0	0.0	4.0	4.0	8.0
0.0	0.0	0.0	1.0	31.0	0.0	0.0	1.0	1.0	0.0	1.0	0.0	1.0	0.0	2.0	2.0	0.0	0.0	1.0	3.0	6.0	8.0
0.0	1.0	0.0	1.0	29.0	0.0	0.0	0.0	1.0	0.0	1.0	0.0	1.0	0.0	2.0	0.0	0.0	0.0	0.0	8.0	4.0	8.0
0.0	0.0	0.0	1.0	29.0	0.0	0.0	0.0	1.0	1.0	1.0	0.0	1.0	0.0	2.0	0.0	0.0	0.0	1.0	9.0	4.0	6.0
0.0	0.0	0.0	1.0	26.0	1.0	0.0	0.0	1.0	0.0	1.0	0.0	1.0	0.0	2.0	10.0	0.0	0.0	1.0	3.0	6.0	8.0
0.0	0.0	1.0	1.0	23.0	1.0	0.0	0.0	1.0	1.0	1.0	0.0	1.0	0.0	1.0	0.0	0.0	0.0	0.0	7.0	6.0	8.0
0.0	0.0	0.0	1.0	21.0	0.0	0.0	0.0	1.0	1.0	1.0	0.0	1.0	0.0	2.0	0.0	0.0	0.0	0.0	13.0	5.0	4.0
0.0	0.0	0.0	1.0	19.0	0.0	0.0	0.0	1.0	0.0	1.0	0.0	1.0	0.0	3.0	7.0	0.0	0.0	0.0	8.0	6.0	4.0
0.0	0.0	0.0	1.0	22.0	0.0	0.0	0.0	1.0	1.0	1.0	1.0	1.0	0.0	1.0	1.0	3.0	0.0	0.0	1.0	6.0	7.0
0.0	0.0	0.0	1.0	23.0	1.0	0.0	0.0	1.0	1.0	1.0	0.0	1.0	1.0	3.0	0.0	0.0	1.0	0.0	8.0	4.0	5.0
0.0	0.0	0.0	1.0	34.0	1.0	0.0	0.0	1.0	1.0	1.0	0.0	1.0	0.0	1.0	1.0	0.0	0.0	1.0	2.0	4.0	4.0
0.0	1.0	1.0	1.0	40.0	1.0	0.0	0.0	1.0	1.0	1.0	0.0	1.0	0.0	3.0	0.0	0.0	0.0	1.0	8.0	4.0	4.0
0.0	0.0	0.0	1.0	26.0	0.0	0.0	0.0	1.0	1.0	1.0	0.0	1.0	0.0	2.0	1.0	0.0	0.0	1.0	4.0	6.0	8.0
0.0	1.0	1.0	1.0	20.0	1.0	0.0	0.0	1.0	1.0	1.0	1.0	1.0	0.0	2.0	2.0	0.0	0.0	0.0	8.0	5.0	7.0
0.0	0.0	0.0	1.0	22.0	1.0	0.0	0.0	1.0	0.0	0.0	0.0	1.0	0.0	3.0	0.0	0.0	0.0	0.0	11.0	5.0	7.0
0.0	1.0	1.0	1.0	31.0	0.0	0.0	0.0	1.0	1.0	1.0	0.0	1.0	0.0	3.0	1.0	2.0	0.0	1.0	6.0	6.0	8.0
0.0	0.0	0.0	1.0	27.0	0.0	0.0	0.0	1.0	0.0	0.0	0.0	1.0	0.0	3.0	0.0	0.0	0.0	1.0	7.0	4.0	7.0
0.0	0.0	0.0	1.0	20.0	0.0	0.0	0.0	1.0	0.0	0.0	0.0	1.0	0.0	4.0	2.0	0.0	0.0	1.0	1.0	4.0	6.0
0.0	0.0	1.0	1.0	26.0	0.0	0.0	0.0	1.0	1.0	1.0	0.0	1.0	0.0	2.0	0.0	7.0	0.0	0.0	8.0	5.0	6.0
0.0	0.0	1.0	1.0	18.0	1.0	0.0	0.0	0.0	1.0	1.0	0.0	1.0	0.0	4.0	0.0	30.0	1.0	0.0	11.0	5.0	3.0
0.0	0.0	0.0	1.0	24.0	0.0	0.0	0.0	1.0	1.0	1.0	0.0	1.0	0.0	1.0	0.0	0.0	0.0	1.0	7.0	5.0	8.0
0.0	0.0	0.0	1.0	26.0	0.0	0.0	0.0	1.0	1.0	1.0	0.0	1.0	0.0	2.0	2.0	10.0	0.0	1.0	9.0	6.0	7.0
0.0	0.0	0.0	1.0	31.0	0.0	0.0	0.0	0.0	1.0	1.0	0.0	1.0	0.0	2.0	0.0	0.0	0.0	0.0	9.0	6.0	8.0
0.0	0.0	0.0	1.0	31.0	1.0	0.0	0.0	1.0	0.0	0.0	0.0	1.0	0.0	4.0	0.0	0.0	0.0	1.0	6.0	5.0	7.0
0.0	0.0	0.0	1.0	25.0	1.0	0.0	0.0	1.0	1.0	1.0	0.0	1.0	0.0	1.0	10.0	0.0	0.0	0.0	7.0	6.0	5.0
0.0	0.0	1.0	1.0	36.0	0.0	0.0	0.0	1.0	1.0	1.0	0.0	1.0	0.0	3.0	0.0	0.0	0.0	1.0	8.0	5.0	7.0
0.0	0.0	0.0	1.0	34.0	1.0	0.0	0.0	1.0	0.0	1.0	1.0	1.0	0.0	2.0	2.0	0.0	0.0	0.0	9.0	6.0	8.0
0.0	0.0	1.0	1.0	41.0	0.0	0.0	0.0	0.0	0.0	1.0	0.0	1.0	0.0	3.0	5.0	0.0	0.0	0.0	5.0	4.0	1.0
0.0	0.0	1.0	1.0	29.0	0.0	0.0	0.0	1.0	1.0	1.0	0.0	1.0	0.0	2.0	0.0	0.0	0.0	0.0	9.0	6.0	8.0
0.0	1.0	1.0	1.0	27.0	0.0	0.0	1.0	1.0	1.0	1.0	0.0	1.0	0.0	3.0	0.0	0.0	0.0	1.0	10.0	6.0	6.0
0.0	0.0	0.0	1.0	40.0	0.0	0.0	0.0	1.0	1.0	1.0	0.0	1.0	1.0	2.0	0.0	3.0	0.0	0.0	4.0	5.0	4.0
0.0	0.0	0.0	1.0	28.0	0.0	0.0	0.0	0.0	0.0	0.0	0.0	1.0	0.0	2.0	0.0	0.0	0.0	1.0	3.0	6.0	8.0
0.0	1.0	1.0	1.0	30.0	1.0	0.0	0.0	1.0	0.0	1.0	0.0	1.0	0.0	3.0	0.0	3.0	0.0	1.0	10.0	5.0	8.0
0.0	0.0	0.0	1.0	27.0	1.0	0.0	0.0	1.0	0.0	1.0	0.0	1.0	0.0	2.0	0.0	0.0	0.0	1.0	9.0	5.0	6.0
0.0	1.0	0.0	1.0	30.0	1.0	0.0	1.0	1.0	0.0	1.0	0.0	1.0	0.0	3.0	0.0	0.0	0.0	1.0	12.0	4.0	8.0
0.0	1.0	0.0	1.0	29.0	0.0	0.0	0.0	1.0	0.0	1.0	0.0	1.0	0.0	3.0	0.0	0.0	0.0	0.0	9.0	6.0	5.0
0.0	0.0	0.0	1.0	27.0	0.0	0.0	0.0	0.0	1.0	1.0	0.0	1.0	0.0	2.0	1.0	1.0	0.0	0.0	8.0	6.0	8.0
0.0	0.0	0.0	1.0	20.0	0.0	0.0	0.0	1.0	0.0	0.0	1.0	1.0	0.0	2.0	0.0	0.0	0.0	0.0	1.0	5.0	7.0
0.0	0.0	0.0	1.0	22.0	0.0	0.0	0.0	1.0	0.0	1.0	0.0	1.0	0.0	2.0	0.0	0.0	0.0	1.0	5.0	4.0	7.0
0.0	0.0	0.0	1.0	27.0	1.0	0.0	0.0	1.0	0.0	1.0	0.0	1.0	0.0	3.0	0.0	0.0	0.0	1.0	6.0	4.0	7.0
0.0	0.0	0.0	1.0	26.0	0.0	0.0	0.0	1.0	1.0	1.0	0.0	1.0	0.0	1.0	0.0	0.0	0.0	0.0	11.0	4.0	5.0
0.0	0.0	0.0	1.0	27.0	0.0	0.0	0.0	1.0	1.0	1.0	0.0	1.0	0.0	1.0	0.0	0.0	0.0	1.0	8.0	4.0	8.0
0.0	0.0	0.0	1.0	23.0	0.0	1.0	0.0	1.0	1.0	1.0	0.0	1.0	0.0	4.0	30.0	30.0	1.0	0.0	7.0	6.0	8.0
0.0	0.0	0.0	1.0	21.0	0.0	0.0	0.0	1.0	1.0	1.0	0.0	1.0	0.0	1.0	0.0	0.0	0.0	1.0	1.0	5.0	4.0
0.0	1.0	0.0	1.0	28.0	0.0	0.0	1.0	0.0	0.0	0.0	1.0	1.0	0.0	4.0	0.0	30.0	0.0	0.0	12.0	4.0	6.0
0.0	0.0	0.0	1.0	15.0	1.0	0.0	0.0	1.0	0.0	1.0	1.0	1.0	0.0	4.0	0.0	30.0	1.0	0.0	13.0	4.0	2.0
0.0	1.0	0.0	1.0	26.0	1.0	0.0	0.0	1.0	1.0	0.0	0.0	1.0	1.0	2.0	0.0	0.0	0.0	1.0	7.0	5.0	4.0
0.0	1.0	1.0	1.0	27.0	1.0	1.0	0.0	0.0	1.0	1.0	0.0	1.0	0.0	3.0	0.0	0.0	1.0	1.0	9.0	6.0	8.0
0.0	1.0	1.0	1.0	41.0	1.0	0.0	0.0	1.0	0.0	1.0	0.0	1.0	0.0	3.0	0.0	0.0	0.0	1.0	7.0	6.0	6.0
0.0	0.0	0.0	1.0	26.0	1.0	0.0	0.0	1.0	1.0	1.0	0.0	1.0	0.0	2.0	0.0	0.0	0.0	0.0	3.0	6.0	6.0
0.0	1.0	0.0	1.0	20.0	1.0	0.0	0.0	1.0	1.0	1.0	0.0	1.0	0.0	2.0	0.0	0.0	0.0	0.0	10.0	4.0	3.0
0.0	1.0	0.0	1.0	52.0	1.0	0.0	0.0	1.0	0.0	1.0	0.0	1.0	0.0	3.0	0.0	0.0	0.0	0.0	4.0	5.0	5.0
0.0	1.0	0.0	1.0	33.0	0.0	0.0	0.0	1.0	1.0	1.0	0.0	1.0	0.0	3.0	0.0	0.0	0.0	1.0	10.0	6.0	8.0
0.0	0.0	0.0	1.0	21.0	0.0	0.0	0.0	1.0	1.0	1.0	0.0	1.0	0.0	3.0	0.0	3.0	0.0	0.0	9.0	6.0	8.0
0.0	0.0	0.0	1.0	38.0	0.0	0.0	0.0	1.0	1.0	1.0	0.0	1.0	0.0	3.0	0.0	0.0	0.0	0.0	7.0	4.0	7.0
0.0	1.0	0.0	1.0	30.0	0.0	0.0	0.0	1.0	1.0	1.0	0.0	1.0	0.0	1.0	0.0	0.0	0.0	0.0	6.0	6.0	8.0
0.0	0.0	0.0	1.0	22.0	1.0	0.0	0.0	1.0	1.0	1.0	0.0	1.0	0.0	2.0	0.0	0.0	0.0	0.0	8.0	6.0	7.0
0.0	0.0	0.0	1.0	33.0	1.0	0.0	0.0	1.0	1.0	1.0	0.0	1.0	1.0	3.0	2.0	0.0	1.0	0.0	8.0	4.0	3.0
0.0	0.0	0.0	0.0	32.0	1.0	0.0	0.0	1.0	1.0	1.0	0.0	0.0	1.0	2.0	15.0	10.0	0.0	0.0	2.0	5.0	2.0
0.0	1.0	0.0	1.0	29.0	0.0	0.0	0.0	1.0	0.0	1.0	0.0	1.0	0.0	3.0	20.0	0.0	0.0	0.0	9.0	4.0	1.0
0.0	1.0	1.0	1.0	35.0	1.0	0.0	0.0	0.0	0.0	1.0	0.0	1.0	0.0	2.0	1.0	0.0	0.0	1.0	5.0	6.0	8.0
0.0	1.0	1.0	1.0	21.0	0.0	0.0	0.0	1.0	1.0	1.0	0.0	1.0	0.0	4.0	0.0	0.0	0.0	1.0	8.0	4.0	3.0
0.0	1.0	0.0	1.0	34.0	1.0	0.0	0.0	1.0	0.0	0.0	0.0	1.0	1.0	4.0	4.0	15.0	1.0	0.0	4.0	6.0	5.0
0.0	1.0	1.0	1.0	21.0	1.0	0.0	0.0	1.0	0.0	1.0	1.0	1.0	0.0	4.0	0.0	30.0	0.0	0.0	8.0	4.0	8.0
0.0	1.0	1.0	1.0	47.0	1.0	0.0	0.0	1.0	0.0	1.0	0.0	1.0	0.0	3.0	2.0	0.0	0.0	0.0	6.0	6.0	8.0
0.0	0.0	1.0	1.0	31.0	0.0	0.0	1.0	1.0	1.0	1.0	0.0	1.0	0.0	3.0	0.0	0.0	1.0	1.0	13.0	5.0	2.0
0.0	0.0	0.0	1.0	27.0	0.0	0.0	0.0	0.0	1.0	1.0	0.0	1.0	0.0	1.0	0.0	2.0	0.0	0.0	1.0	4.0	3.0
0.0	1.0	1.0	1.0	29.0	0.0	0.0	0.0	1.0	0.0	1.0	0.0	1.0	0.0	3.0	0.0	0.0	0.0	1.0	6.0	6.0	8.0
0.0	0.0	1.0	1.0	23.0	0.0	0.0	0.0	1.0	1.0	1.0	0.0	1.0	0.0	2.0	0.0	0.0	0.0	1.0	7.0	6.0	8.0
0.0	0.0	0.0	1.0	33.0	1.0	0.0	0.0	1.0	0.0	1.0	0.0	1.0	0.0	1.0	0.0	0.0	1.0	1.0	9.0	4.0	7.0
0.0	0.0	0.0	1.0	27.0	0.0	0.0	0.0	1.0	1.0	1.0	0.0	1.0	0.0	3.0	2.0	0.0	0.0	1.0	9.0	6.0	5.0
0.0	0.0	0.0	1.0	20.0	0.0	0.0	0.0	1.0	0.0	1.0	0.0	1.0	0.0	2.0	0.0	0.0	0.0	0.0	11.0	6.0	7.0
0.0	0.0	0.0	0.0	33.0	1.0	0.0	0.0	1.0	0.0	1.0	0.0	0.0	1.0	3.0	30.0	0.0	0.0	1.0	6.0	5.0	2.0
0.0	0.0	0.0	1.0	24.0	0.0	0.0	0.0	1.0	1.0	1.0	0.0	1.0	0.0	1.0	0.0	0.0	0.0	1.0	11.0	6.0	4.0
0.0	1.0	0.0	1.0	32.0	1.0	0.0	0.0	1.0	1.0	1.0	0.0	1.0	1.0	4.0	15.0	10.0	0.0	0.0	4.0	5.0	4.0
0.0	0.0	0.0	1.0	26.0	0.0	0.0	0.0	1.0	1.0	1.0	1.0	1.0	0.0	3.0	4.0	15.0	1.0	0.0	11.0	5.0	6.0
0.0	1.0	1.0	1.0	29.0	0.0	0.0	0.0	0.0	0.0	1.0	0.0	1.0	0.0	3.0	2.0	4.0	0.0	0.0	6.0	6.0	8.0
0.0	0.0	0.0	1.0	25.0	1.0	0.0	0.0	0.0	1.0	1.0	0.0	1.0	0.0	2.0	0.0	0.0	0.0	1.0	13.0	4.0	5.0
0.0	1.0	1.0	1.0	29.0	1.0	0.0	0.0	0.0	1.0	1.0	0.0	1.0	0.0	4.0	5.0	0.0	1.0	1.0	8.0	4.0	5.0
0.0	0.0	0.0	1.0	21.0	0.0	0.0	0.0	1.0	1.0	1.0	0.0	1.0	0.0	2.0	2.0	0.0	0.0	1.0	1.0	5.0	2.0
0.0	1.0	1.0	1.0	26.0	0.0	0.0	0.0	1.0	1.0	1.0	0.0	1.0	0.0	3.0	0.0	0.0	0.0	1.0	9.0	4.0	8.0
0.0	0.0	1.0	1.0	22.0	1.0	0.0	0.0	1.0	1.0	1.0	0.0	1.0	1.0	3.0	7.0	0.0	0.0	1.0	2.0	5.0	1.0
0.0	0.0	0.0	1.0	26.0	0.0	0.0	0.0	1.0	0.0	1.0	0.0	1.0	0.0	2.0	0.0	0.0	0.0	1.0	7.0	6.0	5.0
0.0	1.0	1.0	1.0	21.0	0.0	0.0	0.0	1.0	1.0	1.0	0.0	1.0	0.0	4.0	10.0	2.0	1.0	0.0	7.0	4.0	2.0
0.0	0.0	0.0	1.0	28.0	0.0	0.0	0.0	1.0	0.0	1.0	0.0	1.0	0.0	2.0	2.0	0.0	0.0	1.0	2.0	6.0	8.0
0.0	0.0	1.0	1.0	24.0	0.0	0.0	0.0	1.0	1.0	1.0	0.0	1.0	0.0	1.0	0.0	0.0	0.0	1.0	11.0	5.0	6.0
0.0	0.0	0.0	1.0	32.0	1.0	0.0	0.0	1.0	1.0	1.0	0.0	1.0	0.0	1.0	0.0	2.0	0.0	1.0	4.0	6.0	8.0
0.0	1.0	1.0	1.0	26.0	0.0	0.0	0.0	1.0	1.0	1.0	1.0	1.0	0.0	2.0	0.0	0.0	0.0	0.0	10.0	6.0	8.0
0.0	1.0	0.0	1.0	36.0	0.0	0.0	0.0	1.0	1.0	0.0	0.0	1.0	1.0	2.0	0.0	2.0	0.0	1.0	5.0	6.0	8.0
0.0	1.0	0.0	1.0	29.0	1.0	0.0	0.0	0.0	1.0	0.0	0.0	1.0	0.0	4.0	15.0	5.0	1.0	0.0	8.0	5.0	4.0
0.0	0.0	0.0	1.0	26.0	0.0	0.0	0.0	1.0	0.0	1.0	0.0	1.0	0.0	2.0	0.0	0.0	0.0	0.0	7.0	6.0	8.0
0.0	0.0	0.0	1.0	23.0	0.0	0.0	0.0	1.0	0.0	0.0	0.0	1.0	0.0	3.0	0.0	0.0	0.0	0.0	5.0	4.0	5.0
0.0	0.0	0.0	1.0	31.0	0.0	0.0	0.0	1.0	1.0	1.0	0.0	1.0	0.0	2.0	0.0	0.0	0.0	0.0	6.0	5.0	8.0
0.0	0.0	0.0	1.0	30.0	0.0	0.0	0.0	0.0	1.0	1.0	0.0	1.0	0.0	3.0	0.0	7.0	0.0	1.0	8.0	6.0	7.0
0.0	0.0	0.0	1.0	18.0	1.0	0.0	0.0	1.0	1.0	1.0	0.0	1.0	0.0	4.0	0.0	3.0	0.0	0.0	12.0	6.0	5.0
0.0	1.0	1.0	1.0	21.0	1.0	0.0	0.0	0.0	0.0	1.0	0.0	1.0	1.0	3.0	25.0	10.0	0.0	0.0	11.0	5.0	2.0
0.0	1.0	1.0	1.0	30.0	1.0	0.0	0.0	1.0	1.0	0.0	0.0	1.0	0.0	2.0	0.0	0.0	0.0	1.0	9.0	4.0	8.0
0.0	0.0	0.0	1.0	20.0	1.0	0.0	0.0	1.0	1.0	1.0	1.0	1.0	0.0	1.0	0.0	0.0	0.0	0.0	8.0	5.0	8.0
0.0	0.0	0.0	1.0	24.0	0.0	0.0	0.0	1.0	0.0	1.0	0.0	1.0	1.0	3.0	0.0	2.0	0.0	0.0	7.0	5.0	8.0
0.0	0.0	0.0	1.0	30.0	1.0	0.0	0.0	0.0	0.0	0.0	1.0	1.0	0.0	3.0	30.0	0.0	0.0	0.0	7.0	6.0	7.0
0.0	0.0	0.0	1.0	23.0	0.0	0.0	0.0	1.0	1.0	1.0	0.0	1.0	0.0	1.0	14.0	3.0	0.0	0.0	3.0	6.0	8.0
0.0	0.0	0.0	1.0	24.0	1.0	0.0	0.0	1.0	0.0	1.0	0.0	1.0	0.0	3.0	0.0	0.0	0.0	1.0	11.0	5.0	7.0
0.0	0.0	0.0	1.0	39.0	0.0	0.0	0.0	1.0	0.0	0.0	0.0	1.0	0.0	3.0	2.0	0.0	0.0	0.0	3.0	6.0	8.0
0.0	1.0	0.0	1.0	37.0	0.0	0.0	0.0	1.0	1.0	1.0	0.0	1.0	0.0	2.0	0.0	3.0	0.0	0.0	8.0	6.0	8.0
0.0	1.0	1.0	1.0	24.0	1.0	1.0	0.0	1.0	1.0	1.0	1.0	1.0	0.0	3.0	0.0	0.0	0.0	1.0	13.0	6.0	8.0
0.0	0.0	0.0	1.0	26.0	1.0	0.0	0.0	0.0	0.0	1.0	0.0	1.0	0.0	3.0	0.0	15.0	0.0	0.0	7.0	5.0	7.0
0.0	0.0	0.0	1.0	18.0	0.0	0.0	0.0	1.0	1.0	1.0	0.0	1.0	0.0	1.0	0.0	0.0	0.0	0.0	10.0	6.0	8.0
0.0	0.0	0.0	0.0	27.0	1.0	0.0	0.0	0.0	1.0	1.0	1.0	0.0	1.0	3.0	0.0	30.0	0.0	1.0	4.0	5.0	5.0
0.0	1.0	0.0	1.0	28.0	0.0	0.0	0.0	1.0	0.0	1.0	0.0	1.0	0.0	2.0	0.0	0.0	0.0	1.0	11.0	6.0	7.0
0.0	0.0	0.0	1.0	28.0	0.0	0.0	0.0	1.0	1.0	1.0	0.0	1.0	0.0	3.0	0.0	0.0	0.0	1.0	13.0	5.0	6.0
0.0	1.0	1.0	1.0	39.0	1.0	0.0	0.0	1.0	1.0	1.0	0.0	1.0	0.0	2.0	7.0	0.0	0.0	0.0	8.0	6.0	8.0
0.0	1.0	1.0	1.0	25.0	0.0	0.0	0.0	1.0	1.0	1.0	0.0	1.0	0.0	4.0	0.0	15.0	0.0	1.0	9.0	3.0	6.0
0.0	1.0	0.0	1.0	27.0	0.0	0.0	0.0	1.0	1.0	1.0	0.0	1.0	0.0	1.0	0.0	0.0	0.0	0.0	6.0	6.0	8.0
0.0	0.0	1.0	1.0	25.0	1.0	0.0	0.0	0.0	0.0	0.0	0.0	0.0	1.0	2.0	30.0	7.0	0.0	0.0	8.0	4.0	4.0
0.0	0.0	0.0	1.0	24.0	0.0	0.0	0.0	0.0	1.0	1.0	0.0	1.0	0.0	2.0	0.0	0.0	0.0	0.0	2.0	5.0	8.0
0.0	0.0	1.0	1.0	27.0	0.0	0.0	0.0	1.0	0.0	1.0	0.0	1.0	0.0	3.0	0.0	0.0	0.0	0.0	11.0	6.0	5.0
0.0	0.0	0.0	1.0	25.0	0.0	0.0	0.0	1.0	1.0	1.0	0.0	1.0	0.0	3.0	0.0	0.0	0.0	0.0	1.0	6.0	8.0
0.0	0.0	0.0	0.0	21.0	0.0	0.0	0.0	1.0	1.0	1.0	0.0	1.0	0.0	1.0	4.0	0.0	0.0	0.0	8.0	6.0	6.0
0.0	1.0	0.0	1.0	26.0	1.0	0.0	0.0	0.0	1.0	1.0	0.0	1.0	0.0	3.0	0.0	0.0	0.0	1.0	12.0	4.0	4.0
0.0	0.0	0.0	1.0	22.0	0.0	0.0	0.0	1.0	1.0	1.0	0.0	1.0	0.0	1.0	0.0	0.0	0.0	0.0	9.0	4.0	7.0
0.0	0.0	0.0	0.0	30.0	1.0	0.0	0.0	0.0	0.0	1.0	0.0	1.0	1.0	4.0	20.0	3.0	0.0	0.0	4.0	5.0	1.0
0.0	1.0	0.0	1.0	22.0	1.0	0.0	0.0	0.0	0.0	1.0	0.0	1.0	1.0	2.0	0.0	6.0	1.0	1.0	9.0	3.0	1.0
0.0	1.0	0.0	1.0	36.0	0.0	0.0	0.0	1.0	1.0	1.0	0.0	1.0	0.0	4.0	25.0	15.0	1.0	0.0	8.0	6.0	2.0
0.0	0.0	0.0	1.0	33.0	0.0	0.0	0.0	0.0	0.0	0.0	0.0	1.0	0.0	1.0	0.0	30.0	0.0	1.0	6.0	2.0	6.0
0.0	0.0	0.0	1.0	21.0	0.0	0.0	0.0	1.0	0.0	1.0	0.0	1.0	0.0	2.0	0.0	0.0	0.0	0.0	8.0	6.0	8.0
0.0	0.0	0.0	1.0	30.0	1.0	0.0	0.0	1.0	1.0	1.0	0.0	1.0	0.0	2.0	0.0	15.0	0.0	1.0	3.0	6.0	8.0
0.0	0.0	0.0	1.0	24.0	0.0	0.0	0.0	1.0	0.0	1.0	0.0	1.0	0.0	2.0	1.0	5.0	0.0	0.0	10.0	6.0	8.0
0.0	0.0	0.0	1.0	30.0	0.0	0.0	0.0	1.0	1.0	1.0	0.0	1.0	0.0	2.0	0.0	0.0	0.0	1.0	11.0	4.0	4.0
0.0	1.0	0.0	1.0	20.0	1.0	0.0	0.0	1.0	1.0	1.0	0.0	1.0	0.0	2.0	0.0	0.0	0.0	1.0	10.0	4.0	4.0
0.0	1.0	0.0	1.0	47.0	1.0	0.0	0.0	1.0	1.0	1.0	0.0	1.0	0.0	3.0	30.0	15.0	0.0	0.0	5.0	4.0	5.0
0.0	1.0	0.0	1.0	27.0	1.0	0.0	0.0	1.0	1.0	1.0	0.0	1.0	0.0	1.0	0.0	0.0	0.0	0.0	7.0	6.0	8.0
0.0	0.0	0.0	1.0	28.0	0.0	0.0	0.0	1.0	1.0	0.0	0.0	1.0	0.0	3.0	30.0	30.0	0.0	1.0	6.0	6.0	1.0
0.0	0.0	0.0	1.0	21.0	1.0	0.0	0.0	1.0	1.0	1.0	0.0	1.0	0.0	2.0	0.0	0.0	0.0	0.0	5.0	6.0	7.0
0.0	0.0	0.0	1.0	22.0	0.0	0.0	0.0	1.0	1.0	1.0	0.0	1.0	0.0	2.0	0.0	0.0	0.0	1.0	13.0	6.0	8.0
0.0	1.0	1.0	1.0	33.0	0.0	0.0	0.0	0.0	0.0	0.0	1.0	1.0	0.0	2.0	0.0	0.0	1.0	0.0	11.0	3.0	4.0
0.0	0.0	1.0	1.0	30.0	0.0	0.0	0.0	0.0	1.0	1.0	0.0	1.0	0.0	4.0	0.0	0.0	0.0	0.0	10.0	6.0	5.0
0.0	0.0	0.0	0.0	23.0	1.0	0.0	0.0	1.0	1.0	1.0	1.0	0.0	0.0	1.0	0.0	0.0	0.0	0.0	8.0	4.0	7.0
0.0	0.0	0.0	1.0	24.0	0.0	0.0	0.0	1.0	1.0	1.0	0.0	1.0	0.0	3.0	0.0	0.0	0.0	1.0	12.0	6.0	7.0
0.0	1.0	1.0	1.0	32.0	0.0	0.0	0.0	0.0	0.0	1.0	0.0	1.0	0.0	1.0	0.0	0.0	0.0	1.0	10.0	6.0	3.0
0.0	0.0	0.0	1.0	30.0	0.0	0.0	0.0	1.0	0.0	0.0	0.0	1.0	0.0	4.0	10.0	1.0	0.0	0.0	5.0	6.0	8.0
0.0	0.0	0.0	1.0	20.0	1.0	0.0	0.0	1.0	1.0	0.0	0.0	1.0	0.0	2.0	0.0	0.0	0.0	0.0	12.0	4.0	2.0
0.0	0.0	1.0	1.0	28.0	1.0	0.0	0.0	1.0	1.0	1.0	0.0	1.0	0.0	3.0	2.0	0.0	0.0	1.0	3.0	4.0	7.0
0.0	1.0	0.0	1.0	26.0	1.0	0.0	0.0	1.0	0.0	1.0	0.0	1.0	0.0	2.0	0.0	1.0	0.0	0.0	9.0	6.0	8.0
0.0	0.0	1.0	1.0	21.0	0.0	0.0	0.0	1.0	1.0	1.0	0.0	1.0	0.0	2.0	2.0	0.0	0.0	0.0	9.0	6.0	8.0
0.0	1.0	0.0	1.0	28.0	1.0	0.0	0.0	1.0	0.0	1.0	0.0	1.0	0.0	3.0	14.0	14.0	1.0	1.0	5.0	4.0	4.0
0.0	1.0	1.0	1.0	27.0	1.0	0.0	0.0	1.0	0.0	1.0	0.0	1.0	1.0	4.0	0.0	0.0	0.0	0.0	8.0	4.0	6.0
0.0	1.0	1.0	1.0	21.0	0.0	1.0	1.0	1.0	1.0	1.0	0.0	1.0	0.0	3.0	0.0	7.0	0.0	0.0	12.0	3.0	4.0
0.0	0.0	1.0	1.0	25.0	0.0	0.0	0.0	1.0	0.0	1.0	0.0	1.0	0.0	3.0	0.0	0.0	0.0	0.0	11.0	4.0	3.0
0.0	0.0	0.0	1.0	37.0	0.0	0.0	0.0	1.0	1.0	1.0	0.0	0.0	0.0	2.0	0.0	0.0	0.0	0.0	4.0	4.0	4.0
0.0	1.0	1.0	1.0	30.0	1.0	0.0	1.0	1.0	0.0	1.0	0.0	1.0	0.0	3.0	0.0	2.0	0.0	0.0	11.0	5.0	6.0
0.0	0.0	0.0	1.0	29.0	0.0	0.0	0.0	1.0	0.0	1.0	0.0	0.0	0.0	2.0	0.0	0.0	0.0	1.0	11.0	3.0	6.0
0.0	0.0	0.0	1.0	28.0	0.0	0.0	0.0	0.0	1.0	1.0	0.0	1.0	0.0	2.0	0.0	0.0	0.0	1.0	1.0	5.0	5.0
0.0	1.0	1.0	1.0	25.0	1.0	0.0	0.0	0.0	1.0	1.0	0.0	1.0	0.0	3.0	0.0	3.0	1.0	0.0	13.0	4.0	4.0
0.0	0.0	1.0	1.0	24.0	1.0	0.0	0.0	0.0	0.0	0.0	0.0	1.0	0.0	4.0	26.0	25.0	1.0	0.0	7.0	3.0	3.0
0.0	1.0	0.0	1.0	40.0	1.0	0.0	1.0	1.0	1.0	1.0	0.0	1.0	0.0	2.0	10.0	0.0	0.0	1.0	8.0	5.0	8.0
0.0	1.0	0.0	1.0	28.0	1.0	0.0	0.0	1.0	1.0	1.0	0.0	1.0	0.0	1.0	0.0	5.0	0.0	0.0	9.0	5.0	7.0
0.0	1.0	0.0	1.0	22.0	1.0	0.0	0.0	1.0	1.0	1.0	0.0	1.0	1.0	3.0	15.0	2.0	0.0	0.0	3.0	6.0	5.0
0.0	0.0	0.0	1.0	28.0	1.0	0.0	0.0	1.0	0.0	0.0	0.0	1.0	0.0	1.0	3.0	0.0	0.0	0.0	9.0	4.0	3.0
0.0	0.0	0.0	1.0	92.0	1.0	0.0	0.0	1.0	1.0	1.0	0.0	0.0	1.0	2.0	30.0	0.0	0.0	0.0	2.0	4.0	7.0
0.0	1.0	0.0	1.0	26.0	0.0	0.0	0.0	1.0	1.0	1.0	0.0	1.0	0.0	1.0	0.0	0.0	1.0	0.0	9.0	6.0	8.0
0.0	0.0	0.0	1.0	34.0	1.0	0.0	0.0	1.0	1.0	1.0	0.0	0.0	0.0	3.0	0.0	0.0	0.0	0.0	5.0	3.0	5.0
0.0	0.0	0.0	1.0	27.0	1.0	0.0	0.0	1.0	0.0	1.0	0.0	1.0	0.0	2.0	0.0	0.0	0.0	0.0	9.0	4.0	8.0
0.0	1.0	0.0	1.0	15.0	1.0	0.0	0.0	0.0	0.0	1.0	1.0	1.0	0.0	4.0	0.0	30.0	0.0	0.0	10.0	4.0	4.0
0.0	0.0	1.0	1.0	32.0	0.0	0.0	0.0	0.0	0.0	0.0	0.0	1.0	0.0	3.0	0.0	7.0	1.0	1.0	8.0	4.0	4.0
0.0	0.0	1.0	1.0	28.0	0.0	0.0	0.0	1.0	1.0	1.0	0.0	1.0	0.0	2.0	25.0	0.0	0.0	1.0	10.0	5.0	7.0
0.0	0.0	1.0	1.0	27.0	0.0	0.0	0.0	1.0	1.0	1.0	0.0	1.0	0.0	2.0	0.0	0.0	0.0	0.0	12.0	6.0	6.0
0.0	0.0	0.0	1.0	25.0	0.0	0.0	0.0	0.0	0.0	1.0	0.0	1.0	0.0	3.0	0.0	0.0	0.0	1.0	11.0	4.0	7.0
0.0	0.0	1.0	1.0	24.0	0.0	0.0	0.0	1.0	1.0	1.0	0.0	1.0	0.0	1.0	4.0	0.0	0.0	0.0	1.0	6.0	4.0
0.0	1.0	1.0	1.0	31.0	0.0	0.0	0.0	0.0	0.0	1.0	0.0	0.0	0.0	3.0	0.0	0.0	0.0	1.0	9.0	5.0	1.0
0.0	0.0	1.0	1.0	36.0	1.0	0.0	0.0	0.0	1.0	1.0	0.0	1.0	0.0	2.0	0.0	15.0	0.0	0.0	12.0	4.0	8.0
0.0	0.0	0.0	1.0	26.0	1.0	1.0	0.0	0.0	1.0	1.0	0.0	1.0	0.0	3.0	0.0	0.0	0.0	0.0	5.0	4.0	4.0
0.0	1.0	0.0	1.0	30.0	0.0	0.0	0.0	0.0	1.0	0.0	0.0	1.0	0.0	3.0	25.0	12.0	1.0	1.0	7.0	5.0	4.0
0.0	0.0	0.0	1.0	26.0	1.0	0.0	0.0	1.0	0.0	0.0	0.0	1.0	0.0	2.0	0.0	0.0	0.0	1.0	7.0	4.0	8.0
0.0	0.0	0.0	0.0	30.0	1.0	0.0	0.0	1.0	1.0	1.0	0.0	1.0	1.0	5.0	30.0	30.0	0.0	0.0	3.0	6.0	3.0
0.0	1.0	1.0	1.0	23.0	0.0	0.0	1.0	1.0	0.0	1.0	0.0	1.0	0.0	4.0	0.0	0.0	0.0	1.0	10.0	5.0	1.0
0.0	1.0	1.0	1.0	29.0	1.0	0.0	0.0	0.0	1.0	1.0	0.0	1.0	1.0	2.0	3.0	5.0	0.0	0.0	6.0	4.0	8.0
0.0	0.0	0.0	1.0	25.0	0.0	0.0	0.0	1.0	1.0	1.0	0.0	1.0	0.0	2.0	0.0	0.0	0.0	0.0	7.0	6.0	8.0
0.0	0.0	0.0	1.0	21.0	0.0	0.0	0.0	1.0	0.0	1.0	0.0	1.0	1.0	2.0	10.0	3.0	0.0	0.0	5.0	6.0	8.0
0.0	0.0	0.0	1.0	33.0	1.0	0.0	0.0	1.0	1.0	1.0	0.0	0.0	0.0	3.0	0.0	0.0	0.0	1.0	3.0	6.0	4.0
0.0	0.0	1.0	1.0	29.0	0.0	0.0	0.0	1.0	1.0	1.0	0.0	0.0	0.0	1.0	0.0	0.0	0.0	0.0	5.0	5.0	3.0
0.0	0.0	0.0	1.0	33.0	1.0	0.0	0.0	1.0	1.0	1.0	0.0	1.0	0.0	2.0	0.0	0.0	0.0	0.0	6.0	5.0	8.0
0.0	0.0	0.0	0.0	39.0	1.0	0.0	0.0	0.0	0.0	1.0	0.0	1.0	0.0	3.0	0.0	12.0	1.0	1.0	4.0	5.0	6.0
0.0	1.0	1.0	1.0	24.0	0.0	0.0	0.0	1.0	0.0	1.0	0.0	1.0	0.0	3.0	1.0	0.0	0.0	1.0	5.0	6.0	8.0
0.0	1.0	1.0	1.0	29.0	0.0	0.0	0.0	1.0	1.0	1.0	0.0	1.0	0.0	3.0	0.0	2.0	0.0	0.0	10.0	6.0	7.0
0.0	0.0	1.0	1.0	30.0	0.0	0.0	0.0	1.0	1.0	1.0	0.0	1.0	0.0	3.0	0.0	0.0	0.0	1.0	6.0	6.0	7.0
0.0	1.0	0.0	1.0	30.0	1.0	0.0	0.0	1.0	0.0	1.0	0.0	1.0	0.0	3.0	30.0	2.0	0.0	0.0	5.0	6.0	6.0
0.0	0.0	0.0	1.0	25.0	1.0	0.0	0.0	1.0	1.0	1.0	0.0	1.0	0.0	1.0	0.0	2.0	0.0	0.0	9.0	6.0	8.0
0.0	1.0	0.0	1.0	33.0	0.0	0.0	0.0	0.0	0.0	0.0	0.0	1.0	0.0	3.0	0.0	2.0	0.0	1.0	8.0	4.0	8.0
0.0	1.0	1.0	1.0	30.0	1.0	0.0	0.0	1.0	1.0	0.0	0.0	1.0	0.0	3.0	5.0	0.0	0.0	1.0	9.0	6.0	8.0
0.0	0.0	0.0	1.0	26.0	1.0	0.0	0.0	1.0	1.0	1.0	0.0	1.0	0.0	2.0	0.0	0.0	0.0	0.0	12.0	5.0	6.0
0.0	0.0	0.0	1.0	25.0	0.0	0.0	0.0	1.0	1.0	0.0	0.0	1.0	0.0	2.0	25.0	0.0	0.0	1.0	4.0	5.0	8.0
0.0	1.0	1.0	1.0	20.0	1.0	0.0	0.0	1.0	1.0	1.0	0.0	1.0	0.0	2.0	0.0	0.0	0.0	1.0	13.0	5.0	8.0
0.0	1.0	1.0	1.0	53.0	0.0	0.0	0.0	0.0	1.0	1.0	0.0	1.0	0.0	4.0	1.0	3.0	1.0	0.0	11.0	6.0	6.0
0.0	0.0	0.0	1.0	21.0	0.0	0.0	0.0	1.0	1.0	1.0	0.0	1.0	0.0	2.0	7.0	4.0	0.0	0.0	4.0	5.0	8.0
0.0	0.0	0.0	1.0	23.0	0.0	0.0	0.0	1.0	0.0	0.0	0.0	1.0	0.0	3.0	15.0	1.0	0.0	0.0	6.0	6.0	4.0
0.0	0.0	0.0	1.0	32.0	1.0	0.0	0.0	0.0	1.0	1.0	0.0	1.0	0.0	2.0	0.0	0.0	0.0	0.0	2.0	5.0	4.0
0.0	0.0	1.0	1.0	27.0	1.0	0.0	0.0	0.0	0.0	0.0	0.0	1.0	0.0	3.0	0.0	0.0	0.0	0.0	11.0	5.0	6.0
0.0	0.0	0.0	1.0	20.0	0.0	0.0	0.0	0.0	1.0	1.0	0.0	0.0	1.0	2.0	0.0	0.0	0.0	0.0	2.0	6.0	6.0
0.0	0.0	0.0	0.0	26.0	0.0	0.0	0.0	1.0	1.0	0.0	0.0	1.0	1.0	2.0	20.0	3.0	0.0	0.0	8.0	5.0	4.0
0.0	0.0	0.0	1.0	20.0	0.0	0.0	0.0	1.0	1.0	1.0	0.0	1.0	0.0	2.0	0.0	0.0	0.0	0.0	4.0	6.0	8.0
0.0	0.0	0.0	1.0	32.0	0.0	0.0	0.0	1.0	0.0	0.0	0.0	1.0	1.0	3.0	2.0	15.0	0.0	0.0	6.0	5.0	5.0
0.0	1.0	0.0	1.0	26.0	0.0	0.0	0.0	1.0	1.0	1.0	0.0	1.0	0.0	2.0	5.0	0.0	0.0	1.0	5.0	6.0	8.0
0.0	1.0	0.0	1.0	26.0	0.0	0.0	0.0	1.0	1.0	1.0	0.0	1.0	0.0	3.0	0.0	0.0	0.0	0.0	11.0	4.0	6.0
0.0	1.0	1.0	1.0	41.0	1.0	0.0	0.0	1.0	0.0	0.0	0.0	1.0	0.0	2.0	0.0	0.0	0.0	0.0	8.0	4.0	2.0
0.0	0.0	1.0	1.0	35.0	0.0	0.0	0.0	1.0	1.0	1.0	0.0	1.0	1.0	2.0	0.0	0.0	0.0	0.0	8.0	4.0	6.0
0.0	0.0	0.0	1.0	31.0	1.0	0.0	0.0	0.0	1.0	1.0	0.0	1.0	0.0	3.0	0.0	10.0	1.0	0.0	12.0	5.0	7.0
0.0	1.0	0.0	1.0	45.0	0.0	0.0	0.0	0.0	1.0	1.0	0.0	1.0	0.0	3.0	15.0	30.0	1.0	0.0	7.0	5.0	1.0
0.0	0.0	0.0	1.0	22.0	0.0	0.0	0.0	1.0	1.0	1.0	0.0	1.0	0.0	1.0	0.0	0.0	0.0	0.0	6.0	6.0	8.0
0.0	0.0	0.0	1.0	33.0	0.0	0.0	0.0	0.0	1.0	1.0	0.0	1.0	0.0	4.0	0.0	30.0	1.0	0.0	10.0	4.0	5.0
0.0	0.0	0.0	1.0	26.0	0.0	0.0	0.0	1.0	0.0	1.0	0.0	1.0	0.0	2.0	0.0	0.0	0.0	1.0	3.0	5.0	6.0
0.0	0.0	1.0	1.0	32.0	1.0	0.0	0.0	1.0	1.0	1.0	0.0	1.0	1.0	2.0	10.0	0.0	0.0	0.0	2.0	5.0	2.0
0.0	1.0	0.0	1.0	31.0	1.0	0.0	0.0	1.0	0.0	1.0	0.0	0.0	1.0	3.0	0.0	0.0	0.0	1.0	8.0	5.0	1.0
0.0	0.0	0.0	1.0	24.0	0.0	0.0	0.0	1.0	1.0	1.0	0.0	1.0	0.0	1.0	0.0	0.0	0.0	0.0	4.0	6.0	8.0
0.0	0.0	0.0	1.0	37.0	0.0	0.0	0.0	1.0	0.0	1.0	0.0	1.0	1.0	4.0	25.0	5.0	0.0	1.0	3.0	5.0	4.0
0.0	1.0	0.0	1.0	27.0	1.0	0.0	0.0	0.0	1.0	1.0	0.0	1.0	0.0	1.0	0.0	0.0	0.0	1.0	11.0	4.0	8.0
0.0	1.0	1.0	1.0	31.0	0.0	0.0	0.0	1.0	0.0	1.0	0.0	1.0	0.0	3.0	0.0	0.0	0.0	1.0	7.0	6.0	8.0
0.0	0.0	0.0	1.0	32.0	1.0	0.0	0.0	1.0	0.0	1.0	0.0	0.0	0.0	2.0	30.0	3.0	0.0	0.0	7.0	4.0	3.0
0.0	0.0	1.0	1.0	98.0	1.0	0.0	0.0	1.0	1.0	1.0	0.0	1.0	0.0	2.0	0.0	20.0	0.0	0.0	10.0	6.0	7.0
0.0	1.0	1.0	1.0	23.0	0.0	0.0	1.0	1.0	0.0	1.0	0.0	1.0	0.0	3.0	0.0	0.0	0.0	0.0	12.0	5.0	8.0
0.0	1.0	1.0	1.0	23.0	0.0	0.0	0.0	0.0	1.0	1.0	0.0	1.0	0.0	1.0	10.0	0.0	0.0	1.0	8.0	6.0	8.0
0.0	1.0	0.0	1.0	19.0	0.0	0.0	1.0	1.0	1.0	1.0	0.0	1.0	0.0	3.0	5.0	5.0	1.0	0.0	13.0	5.0	6.0
0.0	0.0	1.0	1.0	24.0	0.0	0.0	0.0	1.0	0.0	0.0	0.0	0.0	0.0	4.0	0.0	0.0	0.0	1.0	1.0	4.0	7.0
0.0	0.0	0.0	1.0	33.0	0.0	0.0	0.0	1.0	0.0	0.0	0.0	1.0	0.0	1.0	0.0	0.0	0.0	1.0	5.0	6.0	8.0
0.0	0.0	0.0	1.0	27.0	0.0	0.0	0.0	0.0	0.0	1.0	1.0	1.0	0.0	3.0	10.0	0.0	0.0	0.0	4.0	5.0	7.0
0.0	0.0	0.0	1.0	21.0	1.0	0.0	0.0	1.0	1.0	1.0	0.0	1.0	0.0	3.0	0.0	10.0	0.0	0.0	7.0	5.0	7.0
0.0	0.0	0.0	0.0	26.0	1.0	0.0	0.0	1.0	1.0	1.0	0.0	1.0	0.0	2.0	2.0	0.0	0.0	1.0	7.0	6.0	8.0
0.0	0.0	1.0	1.0	25.0	0.0	0.0	0.0	1.0	1.0	1.0	0.0	1.0	0.0	2.0	0.0	2.0	0.0	1.0	8.0	6.0	8.0
0.0	0.0	0.0	1.0	27.0	0.0	0.0	0.0	0.0	1.0	1.0	0.0	1.0	0.0	1.0	0.0	2.0	0.0	1.0	9.0	4.0	8.0
0.0	0.0	0.0	1.0	39.0	0.0	0.0	0.0	1.0	1.0	1.0	0.0	1.0	0.0	2.0	0.0	10.0	1.0	0.0	13.0	4.0	3.0
0.0	0.0	0.0	1.0	22.0	0.0	0.0	0.0	1.0	1.0	1.0	0.0	1.0	0.0	1.0	1.0	1.0	0.0	0.0	7.0	6.0	6.0
0.0	1.0	0.0	1.0	27.0	0.0	0.0	0.0	1.0	1.0	1.0	0.0	1.0	1.0	2.0	0.0	4.0	0.0	1.0	5.0	6.0	8.0
0.0	1.0	1.0	1.0	37.0	0.0	0.0	1.0	1.0	1.0	1.0	0.0	1.0	0.0	3.0	15.0	3.0	0.0	0.0	10.0	6.0	8.0
0.0	0.0	0.0	1.0	36.0	0.0	0.0	0.0	1.0	1.0	1.0	0.0	1.0	0.0	4.0	30.0	0.0	0.0	1.0	9.0	4.0	4.0
0.0	0.0	0.0	1.0	36.0	1.0	0.0	0.0	1.0	1.0	1.0	0.0	1.0	0.0	3.0	0.0	0.0	0.0	0.0	8.0	5.0	7.0
0.0	0.0	0.0	1.0	34.0	1.0	0.0	0.0	0.0	1.0	0.0	0.0	1.0	0.0	3.0	0.0	0.0	0.0	1.0	6.0	4.0	8.0
0.0	0.0	0.0	1.0	27.0	1.0	0.0	0.0	1.0	1.0	1.0	0.0	1.0	0.0	1.0	0.0	0.0	0.0	0.0	3.0	3.0	4.0
0.0	0.0	0.0	1.0	27.0	0.0	0.0	0.0	1.0	1.0	1.0	0.0	1.0	0.0	2.0	2.0	0.0	0.0	0.0	7.0	6.0	8.0
0.0	1.0	0.0	1.0	32.0	0.0	0.0	0.0	1.0	0.0	1.0	0.0	1.0	0.0	1.0	0.0	0.0	0.0	1.0	4.0	6.0	8.0
0.0	0.0	1.0	0.0	31.0	1.0	0.0	0.0	1.0	0.0	1.0	0.0	1.0	0.0	3.0	0.0	3.0	0.0	0.0	6.0	5.0	5.0
0.0	0.0	0.0	1.0	24.0	0.0	0.0	0.0	1.0	1.0	1.0	0.0	1.0	0.0	1.0	0.0	0.0	0.0	1.0	5.0	6.0	6.0
0.0	0.0	0.0	1.0	32.0	1.0	0.0	0.0	1.0	0.0	0.0	0.0	1.0	0.0	1.0	0.0	0.0	0.0	1.0	7.0	4.0	6.0
0.0	0.0	1.0	1.0	32.0	1.0	0.0	0.0	1.0	1.0	1.0	1.0	1.0	0.0	3.0	1.0	1.0	0.0	0.0	6.0	6.0	8.0
0.0	0.0	0.0	1.0	20.0	1.0	0.0	0.0	0.0	0.0	0.0	0.0	1.0	0.0	4.0	0.0	0.0	0.0	1.0	8.0	6.0	5.0
0.0	0.0	0.0	1.0	28.0	1.0	0.0	0.0	1.0	1.0	1.0	0.0	1.0	0.0	3.0	0.0	30.0	1.0	1.0	8.0	4.0	1.0
0.0	0.0	1.0	1.0	27.0	1.0	0.0	0.0	1.0	0.0	1.0	1.0	1.0	0.0	2.0	0.0	0.0	0.0	1.0	7.0	6.0	8.0
0.0	0.0	0.0	1.0	32.0	0.0	0.0	0.0	1.0	1.0	1.0	0.0	1.0	0.0	2.0	0.0	0.0	0.0	0.0	9.0	6.0	7.0
0.0	1.0	0.0	1.0	31.0	0.0	0.0	0.0	1.0	1.0	1.0	0.0	0.0	1.0	2.0	0.0	0.0	0.0	0.0	3.0	6.0	7.0
0.0	1.0	0.0	1.0	37.0	1.0	1.0	0.0	0.0	1.0	1.0	0.0	1.0	0.0	4.0	5.0	20.0	1.0	0.0	10.0	5.0	7.0
0.0	0.0	0.0	1.0	26.0	0.0	0.0	0.0	1.0	1.0	1.0	0.0	1.0	0.0	1.0	0.0	0.0	0.0	0.0	6.0	6.0	8.0
0.0	0.0	0.0	0.0	25.0	0.0	0.0	0.0	0.0	0.0	1.0	0.0	1.0	0.0	3.0	0.0	0.0	0.0	1.0	8.0	4.0	5.0
0.0	1.0	1.0	1.0	36.0	1.0	0.0	0.0	1.0	1.0	1.0	1.0	1.0	1.0	3.0	30.0	0.0	0.0	1.0	8.0	6.0	8.0
0.0	1.0	1.0	1.0	34.0	1.0	0.0	0.0	0.0	0.0	1.0	1.0	1.0	0.0	4.0	12.0	30.0	1.0	1.0	9.0	4.0	7.0
0.0	1.0	0.0	0.0	39.0	0.0	0.0	0.0	1.0	1.0	1.0	0.0	1.0	1.0	3.0	0.0	2.0	0.0	0.0	6.0	5.0	3.0
0.0	0.0	1.0	1.0	25.0	1.0	0.0	0.0	1.0	1.0	0.0	1.0	1.0	0.0	2.0	4.0	1.0	0.0	0.0	11.0	6.0	7.0
0.0	0.0	0.0	1.0	34.0	0.0	0.0	0.0	1.0	0.0	1.0	0.0	1.0	0.0	4.0	0.0	20.0	1.0	0.0	5.0	5.0	7.0
0.0	1.0	1.0	0.0	24.0	1.0	0.0	0.0	1.0	1.0	0.0	0.0	0.0	0.0	3.0	0.0	0.0	0.0	0.0	9.0	6.0	5.0
0.0	0.0	0.0	1.0	28.0	1.0	0.0	0.0	1.0	0.0	1.0	0.0	1.0	0.0	1.0	0.0	0.0	0.0	0.0	9.0	6.0	8.0
0.0	0.0	1.0	1.0	33.0	0.0	0.0	0.0	1.0	0.0	1.0	0.0	1.0	1.0	2.0	0.0	1.0	0.0	1.0	4.0	6.0	8.0
0.0	1.0	0.0	1.0	32.0	0.0	0.0	0.0	1.0	0.0	1.0	0.0	1.0	0.0	2.0	0.0	0.0	0.0	1.0	8.0	6.0	8.0
0.0	0.0	1.0	1.0	27.0	0.0	0.0	0.0	1.0	1.0	1.0	0.0	1.0	0.0	3.0	0.0	0.0	0.0	0.0	2.0	4.0	4.0
0.0	0.0	0.0	1.0	36.0	0.0	0.0	0.0	1.0	0.0	1.0	0.0	1.0	0.0	1.0	0.0	0.0	0.0	0.0	2.0	6.0	8.0
0.0	0.0	0.0	1.0	20.0	0.0	0.0	0.0	1.0	1.0	1.0	0.0	1.0	0.0	1.0	6.0	0.0	0.0	0.0	5.0	6.0	8.0
0.0	0.0	1.0	1.0	25.0	0.0	0.0	0.0	1.0	1.0	1.0	0.0	1.0	0.0	2.0	30.0	15.0	0.0	0.0	13.0	6.0	8.0
0.0	0.0	0.0	1.0	27.0	1.0	0.0	0.0	1.0	1.0	1.0	0.0	1.0	0.0	2.0	30.0	8.0	0.0	0.0	8.0	5.0	1.0
0.0	0.0	0.0	1.0	18.0	0.0	0.0	0.0	1.0	0.0	0.0	0.0	1.0	0.0	3.0	0.0	6.0	0.0	1.0	2.0	6.0	8.0
0.0	0.0	0.0	1.0	30.0	0.0	0.0	0.0	0.0	1.0	1.0	0.0	1.0	0.0	1.0	0.0	0.0	0.0	1.0	5.0	6.0	3.0
0.0	1.0	0.0	1.0	32.0	0.0	0.0	0.0	0.0	1.0	1.0	0.0	1.0	0.0	5.0	5.0	25.0	1.0	0.0	9.0	6.0	6.0
0.0	0.0	0.0	1.0	22.0	0.0	0.0	0.0	0.0	1.0	1.0	0.0	1.0	0.0	3.0	2.0	1.0	0.0	0.0	2.0	5.0	8.0
0.0	1.0	1.0	1.0	32.0	0.0	0.0	0.0	1.0	1.0	1.0	0.0	1.0	1.0	3.0	0.0	2.0	0.0	0.0	4.0	6.0	8.0
0.0	0.0	0.0	1.0	24.0	0.0	0.0	0.0	0.0	1.0	1.0	0.0	1.0	0.0	4.0	0.0	2.0	0.0	1.0	10.0	5.0	6.0
0.0	1.0	0.0	1.0	50.0	1.0	0.0	0.0	0.0	0.0	0.0	0.0	1.0	0.0	3.0	25.0	3.0	0.0	1.0	4.0	6.0	7.0
0.0	1.0	0.0	1.0	41.0	0.0	0.0	0.0	0.0	0.0	0.0	0.0	1.0	0.0	2.0	0.0	0.0	0.0	0.0	10.0	5.0	4.0
0.0	0.0	0.0	1.0	19.0	1.0	0.0	0.0	1.0	1.0	1.0	1.0	1.0	1.0	3.0	7.0	1.0	0.0	0.0	3.0	6.0	7.0
0.0	0.0	0.0	1.0	31.0	1.0	0.0	0.0	1.0	1.0	1.0	0.0	1.0	0.0	1.0	1.0	0.0	0.0	0.0	8.0	4.0	6.0
0.0	0.0	1.0	1.0	27.0	0.0	0.0	0.0	1.0	0.0	1.0	0.0	1.0	0.0	2.0	0.0	0.0	0.0	1.0	7.0	6.0	8.0
0.0	1.0	1.0	1.0	39.0	1.0	0.0	0.0	0.0	0.0	0.0	0.0	1.0	0.0	3.0	0.0	1.0	1.0	0.0	7.0	5.0	6.0
0.0	0.0	1.0	1.0	21.0	1.0	0.0	0.0	1.0	1.0	0.0	0.0	1.0	0.0	1.0	0.0	0.0	0.0	1.0	12.0	5.0	7.0
0.0	0.0	0.0	1.0	42.0	0.0	0.0	0.0	0.0	1.0	1.0	0.0	1.0	0.0	3.0	0.0	8.0	0.0	0.0	7.0	5.0	5.0
0.0	0.0	1.0	1.0	24.0	1.0	0.0	0.0	1.0	1.0	0.0	0.0	1.0	0.0	1.0	0.0	0.0	0.0	1.0	12.0	5.0	6.0
0.0	0.0	1.0	1.0	22.0	0.0	0.0	0.0	1.0	1.0	0.0	0.0	1.0	0.0	3.0	0.0	0.0	0.0	0.0	13.0	4.0	7.0
0.0	1.0	1.0	1.0	26.0	1.0	0.0	0.0	1.0	1.0	1.0	0.0	0.0	0.0	1.0	20.0	0.0	0.0	1.0	4.0	4.0	3.0
0.0	1.0	0.0	1.0	31.0	0.0	0.0	0.0	1.0	1.0	1.0	0.0	1.0	0.0	3.0	0.0	0.0	0.0	0.0	11.0	6.0	6.0
0.0	0.0	1.0	1.0	31.0	1.0	1.0	0.0	0.0	0.0	0.0	0.0	1.0	0.0	4.0	0.0	30.0	0.0	1.0	8.0	4.0	1.0
0.0	1.0	0.0	1.0	39.0	0.0	0.0	0.0	1.0	1.0	1.0	0.0	1.0	0.0	3.0	0.0	4.0	1.0	1.0	4.0	5.0	2.0
0.0	1.0	1.0	1.0	23.0	1.0	0.0	1.0	0.0	0.0	0.0	0.0	1.0	0.0	4.0	0.0	20.0	1.0	1.0	9.0	5.0	6.0
0.0	0.0	1.0	1.0	24.0	1.0	0.0	0.0	1.0	0.0	0.0	0.0	1.0	0.0	3.0	0.0	2.0	0.0	1.0	7.0	5.0	6.0
0.0	1.0	0.0	1.0	27.0	1.0	0.0	0.0	1.0	1.0	0.0	0.0	1.0	1.0	2.0	0.0	0.0	0.0	0.0	7.0	6.0	3.0
0.0	1.0	0.0	1.0	33.0	1.0	0.0	0.0	1.0	0.0	1.0	0.0	1.0	0.0	4.0	15.0	30.0	1.0	0.0	7.0	3.0	4.0
0.0	0.0	0.0	1.0	31.0	1.0	0.0	0.0	1.0	1.0	1.0	0.0	1.0	0.0	3.0	0.0	0.0	0.0	0.0	10.0	5.0	3.0
0.0	1.0	1.0	1.0	23.0	0.0	0.0	0.0	1.0	1.0	1.0	0.0	1.0	0.0	3.0	0.0	8.0	0.0	0.0	13.0	6.0	8.0
0.0	0.0	0.0	1.0	29.0	0.0	0.0	0.0	0.0	1.0	1.0	0.0	1.0	0.0	3.0	3.0	4.0	0.0	1.0	11.0	4.0	7.0
0.0	1.0	1.0	1.0	25.0	1.0	1.0	1.0	1.0	1.0	1.0	0.0	1.0	0.0	1.0	0.0	5.0	0.0	1.0	12.0	6.0	6.0
0.0	0.0	0.0	1.0	19.0	0.0	0.0	0.0	1.0	1.0	1.0	0.0	1.0	0.0	2.0	0.0	0.0	0.0	0.0	10.0	6.0	8.0
0.0	0.0	0.0	1.0	20.0	1.0	0.0	0.0	1.0	1.0	1.0	0.0	0.0	1.0	3.0	0.0	0.0	0.0	0.0	7.0	5.0	5.0
0.0	0.0	0.0	1.0	26.0	0.0	0.0	0.0	1.0	1.0	1.0	0.0	1.0	0.0	1.0	0.0	0.0	0.0	0.0	6.0	6.0	8.0
0.0	0.0	0.0	1.0	24.0	0.0	0.0	0.0	1.0	1.0	1.0	0.0	1.0	0.0	1.0	0.0	0.0	0.0	0.0	11.0	6.0	8.0
0.0	0.0	0.0	1.0	29.0	1.0	0.0	0.0	0.0	0.0	0.0	0.0	1.0	0.0	2.0	0.0	0.0	0.0	0.0	9.0	5.0	4.0
0.0	0.0	0.0	1.0	19.0	1.0	0.0	0.0	1.0	1.0	1.0	0.0	1.0	0.0	1.0	0.0	4.0	0.0	0.0	7.0	6.0	8.0
0.0	0.0	0.0	1.0	22.0	0.0	0.0	0.0	1.0	1.0	1.0	0.0	1.0	0.0	2.0	0.0	0.0	0.0	0.0	10.0	6.0	7.0
0.0	1.0	0.0	1.0	27.0	1.0	0.0	0.0	1.0	1.0	1.0	0.0	1.0	0.0	2.0	0.0	10.0	0.0	0.0	12.0	6.0	7.0
0.0	0.0	0.0	1.0	22.0	0.0	0.0	0.0	1.0	0.0	0.0	0.0	1.0	0.0	2.0	0.0	2.0	0.0	0.0	2.0	6.0	4.0
0.0	1.0	1.0	1.0	29.0	1.0	0.0	0.0	1.0	1.0	1.0	0.0	1.0	0.0	2.0	0.0	2.0	0.0	0.0	9.0	5.0	7.0
0.0	0.0	0.0	1.0	28.0	1.0	0.0	0.0	1.0	0.0	1.0	0.0	1.0	0.0	1.0	2.0	5.0	0.0	0.0	8.0	4.0	8.0
0.0	0.0	0.0	1.0	24.0	0.0	0.0	0.0	1.0	1.0	1.0	0.0	1.0	0.0	4.0	14.0	0.0	0.0	0.0	1.0	5.0	5.0
0.0	0.0	0.0	1.0	25.0	1.0	0.0	0.0	1.0	0.0	1.0	0.0	1.0	0.0	2.0	0.0	0.0	0.0	0.0	9.0	6.0	8.0
0.0	1.0	0.0	1.0	21.0	1.0	0.0	0.0	1.0	1.0	1.0	0.0	1.0	0.0	1.0	2.0	0.0	0.0	0.0	9.0	4.0	7.0
0.0	1.0	1.0	1.0	25.0	0.0	0.0	1.0	1.0	1.0	1.0	0.0	1.0	0.0	3.0	0.0	10.0	0.0	0.0	13.0	6.0	6.0
0.0	1.0	1.0	1.0	23.0	1.0	0.0	0.0	1.0	0.0	1.0	0.0	1.0	1.0	4.0	0.0	20.0	1.0	0.0	8.0	4.0	3.0
0.0	0.0	0.0	1.0	20.0	0.0	0.0	0.0	0.0	0.0	0.0	0.0	1.0	0.0	3.0	0.0	0.0	0.0	0.0	13.0	5.0	5.0
0.0	0.0	0.0	0.0	28.0	1.0	0.0	0.0	0.0	1.0	1.0	0.0	1.0	0.0	2.0	0.0	0.0	0.0	0.0	3.0	6.0	8.0
0.0	0.0	1.0	1.0	29.0	0.0	0.0	0.0	1.0	0.0	0.0	0.0	1.0	0.0	2.0	0.0	5.0	0.0	1.0	6.0	6.0	6.0
0.0	0.0	0.0	1.0	31.0	1.0	0.0	0.0	1.0	1.0	1.0	0.0	1.0	0.0	3.0	0.0	30.0	1.0	0.0	9.0	6.0	2.0
0.0	0.0	0.0	1.0	23.0	0.0	0.0	0.0	1.0	1.0	1.0	0.0	1.0	0.0	1.0	14.0	0.0	0.0	1.0	1.0	5.0	5.0
0.0	0.0	0.0	1.0	31.0	0.0	0.0	0.0	1.0	1.0	1.0	0.0	1.0	0.0	2.0	0.0	5.0	0.0	0.0	10.0	5.0	7.0
0.0	1.0	1.0	1.0	25.0	1.0	0.0	0.0	1.0	0.0	1.0	0.0	1.0	0.0	2.0	0.0	0.0	0.0	1.0	11.0	5.0	6.0
0.0	0.0	1.0	1.0	27.0	1.0	0.0	0.0	0.0	0.0	0.0	0.0	1.0	0.0	2.0	0.0	5.0	0.0	1.0	11.0	5.0	6.0
0.0	1.0	1.0	1.0	32.0	0.0	0.0	0.0	0.0	1.0	1.0	0.0	1.0	0.0	3.0	0.0	15.0	1.0	1.0	8.0	5.0	8.0
0.0	0.0	0.0	1.0	39.0	0.0	0.0	0.0	1.0	0.0	1.0	0.0	1.0	0.0	2.0	5.0	30.0	1.0	1.0	3.0	5.0	7.0
0.0	1.0	1.0	1.0	22.0	0.0	0.0	0.0	1.0	1.0	1.0	0.0	1.0	0.0	2.0	1.0	0.0	0.0	0.0	8.0	6.0	8.0
0.0	1.0	0.0	1.0	27.0	0.0	0.0	0.0	1.0	1.0	1.0	0.0	1.0	0.0	3.0	10.0	12.0	0.0	0.0	8.0	4.0	7.0
0.0	1.0	1.0	1.0	35.0	1.0	0.0	0.0	1.0	1.0	1.0	0.0	1.0	0.0	1.0	0.0	0.0	0.0	1.0	8.0	6.0	8.0
0.0	0.0	1.0	1.0	27.0	1.0	1.0	0.0	1.0	1.0	1.0	0.0	1.0	0.0	1.0	0.0	0.0	0.0	1.0	11.0	5.0	8.0
0.0	0.0	0.0	1.0	22.0	1.0	0.0	0.0	0.0	0.0	0.0	1.0	1.0	0.0	3.0	0.0	0.0	0.0	1.0	6.0	5.0	6.0
0.0	1.0	0.0	1.0	41.0	0.0	1.0	0.0	1.0	0.0	1.0	0.0	1.0	0.0	4.0	30.0	3.0	1.0	1.0	7.0	4.0	4.0
0.0	0.0	1.0	1.0	19.0	0.0	0.0	0.0	1.0	1.0	1.0	0.0	1.0	0.0	2.0	0.0	6.0	0.0	0.0	11.0	5.0	6.0
0.0	1.0	1.0	1.0	21.0	0.0	0.0	0.0	1.0	1.0	1.0	0.0	1.0	0.0	2.0	0.0	0.0	0.0	1.0	13.0	5.0	6.0
0.0	1.0	0.0	1.0	29.0	0.0	0.0	0.0	1.0	1.0	1.0	0.0	1.0	0.0	3.0	0.0	0.0	0.0	1.0	7.0	4.0	8.0
0.0	1.0	1.0	1.0	30.0	0.0	0.0	0.0	1.0	1.0	1.0	0.0	1.0	0.0	2.0	0.0	1.0	0.0	0.0	10.0	6.0	5.0
0.0	0.0	0.0	1.0	27.0	0.0	0.0	0.0	1.0	1.0	0.0	0.0	1.0	0.0	1.0	0.0	0.0	0.0	1.0	3.0	5.0	6.0
0.0	1.0	1.0	1.0	23.0	1.0	0.0	0.0	1.0	0.0	0.0	0.0	1.0	0.0	2.0	0.0	0.0	1.0	0.0	10.0	5.0	2.0
0.0	1.0	1.0	1.0	26.0	0.0	0.0	0.0	1.0	1.0	1.0	0.0	1.0	1.0	2.0	0.0	0.0	0.0	0.0	13.0	6.0	7.0
0.0	0.0	1.0	0.0	28.0	1.0	0.0	0.0	1.0	0.0	0.0	0.0	1.0	0.0	2.0	1.0	0.0	0.0	1.0	8.0	4.0	5.0
0.0	1.0	0.0	1.0	26.0	1.0	0.0	0.0	1.0	0.0	1.0	0.0	1.0	0.0	3.0	5.0	3.0	0.0	1.0	9.0	6.0	8.0
0.0	0.0	0.0	1.0	22.0	0.0	0.0	0.0	1.0	1.0	1.0	0.0	1.0	0.0	1.0	0.0	0.0	0.0	1.0	11.0	6.0	8.0
0.0	1.0	1.0	1.0	27.0	1.0	0.0	0.0	0.0	1.0	1.0	0.0	1.0	0.0	3.0	3.0	2.0	1.0	0.0	10.0	4.0	6.0
0.0	1.0	1.0	1.0	32.0	0.0	0.0	0.0	1.0	0.0	1.0	0.0	1.0	0.0	3.0	1.0	3.0	1.0	0.0	8.0	4.0	4.0
0.0	0.0	0.0	1.0	31.0	1.0	1.0	0.0	0.0	0.0	1.0	0.0	1.0	0.0	3.0	0.0	2.0	1.0	1.0	6.0	4.0	3.0
0.0	1.0	0.0	1.0	19.0	1.0	0.0	0.0	1.0	1.0	1.0	0.0	1.0	0.0	2.0	0.0	0.0	0.0	0.0	13.0	5.0	4.0
0.0	0.0	1.0	1.0	27.0	0.0	0.0	0.0	1.0	1.0	1.0	0.0	1.0	0.0	1.0	0.0	0.0	0.0	0.0	5.0	5.0	8.0
0.0	0.0	0.0	1.0	18.0	0.0	0.0	0.0	1.0	1.0	1.0	0.0	1.0	0.0	1.0	0.0	0.0	0.0	0.0	1.0	3.0	8.0
0.0	1.0	1.0	1.0	28.0	1.0	1.0	1.0	0.0	0.0	1.0	0.0	1.0	0.0	4.0	0.0	3.0	0.0	1.0	11.0	5.0	5.0
0.0	0.0	0.0	1.0	21.0	0.0	0.0	0.0	1.0	1.0	1.0	0.0	1.0	0.0	3.0	0.0	0.0	0.0	0.0	8.0	5.0	7.0
0.0	0.0	0.0	1.0	26.0	1.0	0.0	0.0	1.0	1.0	1.0	0.0	1.0	0.0	1.0	2.0	0.0	0.0	0.0	6.0	5.0	6.0
0.0	0.0	0.0	1.0	27.0	1.0	0.0	0.0	1.0	1.0	1.0	0.0	1.0	0.0	2.0	0.0	0.0	0.0	0.0	6.0	6.0	8.0
0.0	0.0	0.0	1.0	32.0	1.0	0.0	0.0	1.0	1.0	1.0	0.0	0.0	0.0	3.0	0.0	0.0	0.0	1.0	5.0	3.0	8.0
0.0	0.0	0.0	1.0	38.0	0.0	0.0	0.0	0.0	0.0	1.0	0.0	0.0	0.0	3.0	30.0	7.0	1.0	0.0	7.0	4.0	4.0
0.0	0.0	1.0	1.0	24.0	1.0	1.0	0.0	1.0	0.0	1.0	0.0	1.0	0.0	4.0	5.0	15.0	0.0	1.0	10.0	5.0	7.0
0.0	1.0	1.0	1.0	23.0	1.0	0.0	0.0	1.0	0.0	1.0	0.0	1.0	0.0	3.0	0.0	0.0	0.0	0.0	11.0	6.0	7.0
0.0	1.0	0.0	1.0	27.0	0.0	0.0	0.0	1.0	0.0	0.0	0.0	1.0	0.0	2.0	14.0	3.0	0.0	1.0	4.0	4.0	5.0
0.0	1.0	0.0	1.0	25.0	1.0	0.0	0.0	0.0	0.0	1.0	0.0	1.0	0.0	2.0	0.0	0.0	0.0	0.0	10.0	5.0	3.0
0.0	0.0	0.0	1.0	33.0	1.0	0.0	0.0	0.0	1.0	1.0	0.0	1.0	0.0	2.0	0.0	0.0	0.0	1.0	4.0	2.0	5.0
0.0	0.0	0.0	0.0	25.0	0.0	0.0	0.0	1.0	1.0	1.0	0.0	1.0	0.0	2.0	0.0	0.0	0.0	0.0	6.0	6.0	8.0
0.0	1.0	0.0	1.0	30.0	1.0	0.0	0.0	1.0	1.0	1.0	0.0	1.0	0.0	1.0	0.0	0.0	0.0	1.0	7.0	4.0	5.0
0.0	0.0	0.0	1.0	25.0	0.0	0.0	0.0	0.0	0.0	1.0	0.0	1.0	0.0	3.0	0.0	30.0	1.0	0.0	3.0	6.0	6.0
0.0	0.0	0.0	0.0	21.0	1.0	0.0	0.0	0.0	1.0	1.0	0.0	0.0	0.0	4.0	0.0	3.0	0.0	1.0	3.0	4.0	4.0
0.0	1.0	1.0	1.0	26.0	0.0	0.0	0.0	1.0	1.0	1.0	0.0	1.0	1.0	3.0	0.0	0.0	0.0	1.0	8.0	6.0	8.0
0.0	0.0	0.0	1.0	32.0	0.0	0.0	0.0	0.0	0.0	1.0	0.0	1.0	0.0	3.0	0.0	0.0	0.0	1.0	8.0	4.0	7.0
0.0	0.0	0.0	1.0	29.0	1.0	0.0	0.0	1.0	1.0	1.0	0.0	1.0	0.0	2.0	0.0	1.0	0.0	1.0	5.0	6.0	8.0
0.0	0.0	1.0	1.0	30.0	0.0	0.0	0.0	1.0	0.0	1.0	0.0	1.0	0.0	1.0	0.0	0.0	0.0	1.0	9.0	5.0	7.0
0.0	0.0	0.0	1.0	18.0	0.0	0.0	0.0	1.0	1.0	1.0	1.0	0.0	1.0	1.0	2.0	2.0	0.0	0.0	3.0	6.0	7.0
0.0	0.0	0.0	1.0	25.0	0.0	0.0	0.0	1.0	1.0	1.0	0.0	1.0	0.0	2.0	0.0	3.0	0.0	0.0	8.0	4.0	6.0
0.0	0.0	1.0	1.0	31.0	1.0	0.0	0.0	0.0	1.0	1.0	0.0	1.0	0.0	3.0	0.0	30.0	1.0	0.0	11.0	4.0	4.0
0.0	1.0	1.0	1.0	24.0	0.0	1.0	1.0	1.0	1.0	1.0	0.0	1.0	0.0	2.0	0.0	0.0	0.0	1.0	13.0	6.0	8.0
0.0	1.0	0.0	1.0	27.0	0.0	0.0	0.0	1.0	1.0	1.0	0.0	1.0	0.0	2.0	0.0	0.0	0.0	0.0	6.0	6.0	8.0
0.0	0.0	1.0	1.0	21.0	1.0	0.0	0.0	1.0	1.0	1.0	0.0	0.0	1.0	2.0	15.0	0.0	0.0	0.0	4.0	5.0	4.0
0.0	0.0	0.0	1.0	27.0	0.0	1.0	0.0	0.0	1.0	1.0	0.0	1.0	0.0	3.0	0.0	0.0	0.0	0.0	10.0	5.0	6.0
0.0	1.0	0.0	1.0	31.0	1.0	1.0	0.0	0.0	0.0	1.0	0.0	1.0	0.0	5.0	2.0	30.0	1.0	0.0	10.0	4.0	7.0
0.0	0.0	0.0	1.0	25.0	0.0	0.0	0.0	1.0	0.0	0.0	0.0	1.0	0.0	1.0	0.0	0.0	0.0	0.0	5.0	4.0	6.0
0.0	1.0	1.0	1.0	23.0	1.0	0.0	0.0	0.0	1.0	1.0	0.0	1.0	0.0	4.0	15.0	6.0	1.0	0.0	7.0	2.0	1.0
0.0	0.0	0.0	1.0	35.0	0.0	0.0	0.0	1.0	0.0	0.0	0.0	1.0	0.0	2.0	15.0	5.0	0.0	0.0	1.0	6.0	5.0
0.0	0.0	0.0	1.0	24.0	0.0	0.0	0.0	1.0	1.0	1.0	0.0	1.0	0.0	3.0	0.0	0.0	0.0	1.0	8.0	4.0	8.0
0.0	0.0	0.0	1.0	28.0	1.0	0.0	1.0	1.0	1.0	1.0	0.0	1.0	0.0	1.0	0.0	0.0	0.0	1.0	12.0	6.0	8.0
0.0	0.0	0.0	1.0	23.0	1.0	0.0	0.0	1.0	0.0	1.0	0.0	1.0	0.0	2.0	0.0	1.0	0.0	1.0	8.0	4.0	6.0
0.0	1.0	0.0	1.0	24.0	1.0	0.0	0.0	1.0	1.0	1.0	0.0	1.0	0.0	3.0	0.0	3.0	0.0	1.0	11.0	6.0	7.0
0.0	0.0	1.0	1.0	25.0	1.0	0.0	0.0	1.0	1.0	1.0	0.0	1.0	0.0	1.0	0.0	0.0	0.0	0.0	11.0	5.0	8.0
0.0	1.0	1.0	1.0	31.0	0.0	0.0	0.0	1.0	1.0	0.0	0.0	1.0	0.0	2.0	0.0	15.0	0.0	0.0	10.0	5.0	7.0
0.0	1.0	1.0	1.0	27.0	0.0	0.0	0.0	1.0	1.0	1.0	0.0	1.0	0.0	2.0	0.0	0.0	0.0	1.0	10.0	6.0	8.0
0.0	1.0	1.0	0.0	24.0	0.0	0.0	0.0	1.0	1.0	0.0	0.0	1.0	0.0	2.0	0.0	0.0	0.0	0.0	8.0	4.0	4.0
0.0	0.0	1.0	1.0	26.0	0.0	0.0	0.0	1.0	0.0	1.0	0.0	1.0	0.0	2.0	0.0	0.0	0.0	1.0	8.0	5.0	8.0
0.0	1.0	0.0	1.0	27.0	0.0	0.0	0.0	1.0	1.0	1.0	0.0	1.0	0.0	2.0	0.0	2.0	0.0	1.0	11.0	6.0	7.0
0.0	0.0	0.0	1.0	23.0	1.0	0.0	0.0	0.0	1.0	1.0	0.0	1.0	0.0	4.0	5.0	30.0	1.0	0.0	9.0	6.0	8.0
0.0	1.0	1.0	1.0	30.0	0.0	0.0	0.0	1.0	0.0	1.0	0.0	1.0	0.0	2.0	0.0	1.0	0.0	1.0	10.0	6.0	7.0
0.0	0.0	0.0	1.0	34.0	1.0	0.0	0.0	0.0	0.0	0.0	1.0	1.0	0.0	1.0	0.0	0.0	0.0	0.0	2.0	4.0	8.0
0.0	1.0	1.0	1.0	36.0	1.0	0.0	0.0	1.0	1.0	1.0	0.0	1.0	0.0	3.0	0.0	0.0	0.0	1.0	9.0	6.0	8.0
0.0	0.0	0.0	1.0	24.0	1.0	0.0	0.0	1.0	0.0	1.0	0.0	1.0	0.0	2.0	0.0	0.0	0.0	0.0	10.0	4.0	4.0
0.0	1.0	0.0	1.0	29.0	0.0	0.0	0.0	1.0	1.0	0.0	0.0	0.0	1.0	3.0	7.0	2.0	0.0	1.0	3.0	6.0	8.0
0.0	1.0	1.0	1.0	46.0	1.0	0.0	1.0	0.0	1.0	1.0	0.0	1.0	0.0	5.0	4.0	10.0	1.0	1.0	9.0	4.0	3.0
0.0	1.0	1.0	1.0	23.0	0.0	0.0	0.0	1.0	1.0	1.0	1.0	1.0	0.0	1.0	0.0	0.0	0.0	0.0	10.0	6.0	8.0
0.0	1.0	0.0	1.0	79.0	1.0	0.0	0.0	0.0	0.0	1.0	0.0	1.0	0.0	4.0	0.0	0.0	0.0	1.0	11.0	4.0	4.0
0.0	0.0	1.0	1.0	30.0	0.0	0.0	0.0	1.0	0.0	1.0	0.0	1.0	0.0	1.0	0.0	7.0	0.0	0.0	11.0	5.0	7.0
0.0	0.0	0.0	1.0	17.0	0.0	0.0	0.0	1.0	0.0	1.0	0.0	1.0	0.0	2.0	0.0	0.0	0.0	0.0	8.0	6.0	8.0
0.0	0.0	1.0	1.0	21.0	0.0	0.0	0.0	1.0	0.0	1.0	0.0	1.0	0.0	1.0	15.0	0.0	0.0	0.0	11.0	6.0	7.0
0.0	0.0	0.0	1.0	26.0	0.0	0.0	0.0	1.0	1.0	1.0	0.0	1.0	0.0	2.0	1.0	1.0	0.0	1.0	2.0	6.0	8.0
0.0	1.0	0.0	1.0	36.0	0.0	0.0	0.0	1.0	1.0	1.0	0.0	1.0	0.0	3.0	0.0	0.0	0.0	1.0	8.0	6.0	7.0
0.0	1.0	0.0	1.0	21.0	0.0	0.0	0.0	1.0	1.0	1.0	0.0	1.0	0.0	2.0	0.0	0.0	0.0	0.0	12.0	5.0	6.0
0.0	1.0	1.0	1.0	31.0	1.0	0.0	0.0	1.0	0.0	1.0	0.0	1.0	0.0	2.0	0.0	0.0	0.0	1.0	8.0	5.0	8.0
0.0	1.0	1.0	1.0	58.0	0.0	0.0	1.0	0.0	1.0	1.0	0.0	1.0	0.0	5.0	0.0	20.0	1.0	0.0	10.0	5.0	2.0
0.0	1.0	1.0	1.0	25.0	0.0	0.0	0.0	1.0	1.0	1.0	0.0	1.0	0.0	4.0	0.0	0.0	0.0	1.0	10.0	6.0	7.0
0.0	0.0	0.0	1.0	23.0	1.0	0.0	0.0	1.0	1.0	1.0	1.0	1.0	0.0	2.0	0.0	0.0	0.0	0.0	11.0	6.0	8.0
0.0	0.0	0.0	1.0	25.0	1.0	0.0	0.0	1.0	1.0	1.0	0.0	0.0	1.0	1.0	0.0	0.0	0.0	0.0	1.0	4.0	5.0
0.0	0.0	0.0	1.0	37.0	0.0	0.0	0.0	1.0	0.0	0.0	0.0	0.0	0.0	2.0	0.0	0.0	0.0	0.0	7.0	6.0	1.0
0.0	0.0	0.0	1.0	29.0	1.0	0.0	0.0	1.0	0.0	1.0	0.0	1.0	0.0	3.0	0.0	2.0	0.0	1.0	8.0	4.0	6.0
0.0	0.0	1.0	1.0	29.0	1.0	0.0	0.0	1.0	0.0	1.0	0.0	1.0	0.0	3.0	0.0	0.0	0.0	1.0	9.0	6.0	8.0
0.0	0.0	1.0	1.0	27.0	0.0	0.0	0.0	0.0	0.0	1.0	0.0	1.0	0.0	1.0	0.0	2.0	0.0	0.0	9.0	6.0	8.0
0.0	0.0	1.0	1.0	23.0	0.0	0.0	0.0	1.0	0.0	1.0	0.0	1.0	0.0	1.0	0.0	0.0	0.0	1.0	7.0	6.0	8.0
0.0	0.0	1.0	1.0	22.0	1.0	0.0	0.0	0.0	1.0	1.0	0.0	1.0	0.0	2.0	0.0	0.0	0.0	1.0	9.0	3.0	3.0
0.0	1.0	1.0	1.0	26.0	0.0	0.0	0.0	1.0	1.0	1.0	0.0	1.0	0.0	2.0	0.0	2.0	0.0	0.0	9.0	5.0	8.0
0.0	1.0	1.0	1.0	34.0	1.0	0.0	0.0	1.0	0.0	0.0	0.0	1.0	1.0	4.0	30.0	20.0	1.0	1.0	8.0	5.0	5.0
0.0	1.0	0.0	1.0	28.0	1.0	0.0	0.0	1.0	1.0	1.0	0.0	1.0	0.0	2.0	0.0	0.0	0.0	1.0	13.0	6.0	8.0
0.0	0.0	0.0	1.0	28.0	0.0	0.0	0.0	1.0	0.0	1.0	0.0	1.0	0.0	1.0	0.0	0.0	0.0	1.0	6.0	5.0	7.0
0.0	0.0	0.0	1.0	22.0	1.0	0.0	0.0	1.0	1.0	1.0	0.0	1.0	0.0	2.0	0.0	0.0	0.0	0.0	6.0	6.0	5.0
0.0	1.0	1.0	1.0	26.0	1.0	0.0	1.0	0.0	0.0	1.0	0.0	1.0	0.0	5.0	0.0	30.0	1.0	1.0	9.0	4.0	7.0
0.0	0.0	0.0	1.0	25.0	1.0	0.0	0.0	0.0	1.0	0.0	0.0	1.0	1.0	5.0	30.0	22.0	1.0	0.0	9.0	5.0	8.0
0.0	0.0	0.0	1.0	28.0	0.0	0.0	0.0	0.0	1.0	1.0	0.0	1.0	0.0	3.0	0.0	2.0	0.0	1.0	6.0	6.0	8.0
0.0	1.0	0.0	1.0	25.0	0.0	0.0	0.0	1.0	1.0	1.0	1.0	0.0	0.0	1.0	0.0	0.0	0.0	1.0	9.0	4.0	5.0
0.0	0.0	1.0	1.0	28.0	1.0	0.0	0.0	0.0	1.0	1.0	0.0	1.0	0.0	3.0	0.0	0.0	0.0	1.0	12.0	5.0	7.0
0.0	0.0	0.0	1.0	27.0	0.0	0.0	0.0	1.0	1.0	1.0	0.0	1.0	0.0	1.0	0.0	0.0	0.0	1.0	8.0	6.0	8.0
0.0	1.0	0.0	1.0	31.0	1.0	0.0	0.0	1.0	1.0	1.0	1.0	1.0	1.0	3.0	0.0	2.0	0.0	0.0	7.0	4.0	7.0
0.0	0.0	0.0	1.0	39.0	0.0	0.0	0.0	0.0	0.0	0.0	0.0	1.0	0.0	3.0	0.0	0.0	0.0	1.0	4.0	6.0	7.0
0.0	0.0	0.0	1.0	24.0	0.0	0.0	0.0	0.0	1.0	1.0	0.0	1.0	0.0	1.0	0.0	0.0	0.0	0.0	10.0	5.0	5.0
0.0	0.0	0.0	1.0	25.0	0.0	0.0	0.0	0.0	1.0	1.0	0.0	1.0	0.0	3.0	7.0	10.0	0.0	0.0	13.0	5.0	5.0
0.0	0.0	0.0	1.0	21.0	0.0	0.0	0.0	1.0	0.0	0.0	0.0	1.0	0.0	1.0	0.0	0.0	0.0	0.0	11.0	4.0	2.0
0.0	1.0	1.0	1.0	30.0	0.0	0.0	0.0	1.0	0.0	1.0	0.0	1.0	0.0	3.0	0.0	0.0	0.0	0.0	6.0	6.0	8.0
0.0	0.0	0.0	1.0	22.0	0.0	0.0	0.0	1.0	0.0	0.0	0.0	1.0	0.0	1.0	0.0	0.0	0.0	1.0	5.0	6.0	8.0
0.0	1.0	0.0	1.0	31.0	1.0	0.0	0.0	0.0	0.0	1.0	0.0	1.0	0.0	3.0	2.0	15.0	1.0	0.0	4.0	4.0	2.0
0.0	0.0	0.0	1.0	28.0	0.0	0.0	0.0	1.0	1.0	1.0	0.0	1.0	0.0	1.0	0.0	0.0	0.0	1.0	4.0	6.0	8.0
0.0	0.0	1.0	1.0	48.0	0.0	0.0	0.0	1.0	0.0	0.0	0.0	1.0	0.0	3.0	30.0	0.0	0.0	0.0	2.0	5.0	4.0
0.0	0.0	0.0	1.0	31.0	1.0	0.0	0.0	1.0	1.0	1.0	0.0	1.0	0.0	2.0	0.0	0.0	1.0	0.0	13.0	5.0	3.0
0.0	0.0	0.0	1.0	29.0	0.0	0.0	0.0	1.0	1.0	1.0	0.0	1.0	0.0	1.0	1.0	3.0	0.0	0.0	2.0	6.0	4.0
0.0	1.0	1.0	1.0	22.0	0.0	0.0	0.0	1.0	0.0	1.0	0.0	1.0	0.0	2.0	0.0	0.0	0.0	0.0	9.0	5.0	8.0
0.0	1.0	0.0	1.0	33.0	0.0	0.0	0.0	1.0	1.0	0.0	0.0	1.0	0.0	2.0	0.0	0.0	0.0	0.0	6.0	5.0	3.0
0.0	0.0	0.0	1.0	36.0	0.0	0.0	0.0	0.0	1.0	1.0	0.0	1.0	0.0	2.0	5.0	0.0	0.0	0.0	6.0	5.0	6.0
0.0	1.0	1.0	1.0	23.0	0.0	0.0	0.0	1.0	1.0	1.0	0.0	1.0	0.0	2.0	0.0	0.0	0.0	1.0	12.0	6.0	6.0
0.0	1.0	1.0	1.0	26.0	1.0	0.0	0.0	0.0	0.0	1.0	1.0	1.0	0.0	1.0	0.0	30.0	1.0	1.0	5.0	5.0	3.0
0.0	0.0	0.0	1.0	29.0	0.0	0.0	0.0	1.0	1.0	1.0	0.0	1.0	0.0	1.0	0.0	0.0	0.0	0.0	13.0	5.0	5.0
0.0	1.0	0.0	1.0	38.0	0.0	0.0	0.0	0.0	1.0	1.0	0.0	1.0	0.0	2.0	0.0	0.0	0.0	0.0	7.0	5.0	7.0
0.0	0.0	0.0	1.0	25.0	0.0	0.0	0.0	1.0	1.0	1.0	0.0	1.0	0.0	2.0	0.0	10.0	0.0	0.0	3.0	6.0	8.0
0.0	0.0	0.0	1.0	22.0	0.0	0.0	0.0	1.0	1.0	1.0	0.0	1.0	0.0	1.0	0.0	0.0	0.0	0.0	7.0	6.0	8.0
0.0	0.0	0.0	1.0	24.0	0.0	0.0	0.0	1.0	1.0	1.0	0.0	1.0	0.0	1.0	0.0	4.0	0.0	1.0	8.0	6.0	8.0
0.0	0.0	1.0	1.0	22.0	0.0	0.0	0.0	1.0	1.0	1.0	0.0	1.0	0.0	3.0	0.0	0.0	0.0	1.0	13.0	6.0	7.0
0.0	1.0	1.0	1.0	27.0	0.0	0.0	0.0	1.0	1.0	1.0	0.0	1.0	0.0	4.0	0.0	30.0	1.0	0.0	5.0	5.0	2.0
0.0	0.0	1.0	1.0	27.0	1.0	0.0	0.0	1.0	0.0	1.0	0.0	1.0	0.0	3.0	0.0	2.0	1.0	1.0	12.0	5.0	5.0
0.0	0.0	0.0	1.0	29.0	0.0	0.0	0.0	1.0	1.0	1.0	0.0	1.0	0.0	2.0	0.0	0.0	0.0	0.0	5.0	6.0	8.0
0.0	0.0	0.0	1.0	30.0	0.0	0.0	0.0	1.0	1.0	1.0	0.0	1.0	0.0	1.0	2.0	0.0	0.0	0.0	5.0	6.0	8.0
0.0	1.0	0.0	1.0	39.0	0.0	0.0	0.0	1.0	1.0	1.0	0.0	1.0	0.0	4.0	0.0	30.0	1.0	0.0	7.0	4.0	8.0
0.0	0.0	0.0	0.0	23.0	1.0	0.0	0.0	1.0	1.0	1.0	0.0	1.0	0.0	3.0	0.0	0.0	0.0	1.0	3.0	6.0	7.0
0.0	1.0	0.0	1.0	23.0	0.0	0.0	0.0	0.0	1.0	1.0	0.0	1.0	0.0	2.0	0.0	2.0	0.0	0.0	5.0	6.0	6.0
0.0	1.0	0.0	1.0	27.0	1.0	0.0	0.0	1.0	0.0	0.0	0.0	1.0	0.0	2.0	0.0	0.0	0.0	1.0	8.0	6.0	8.0
0.0	1.0	1.0	1.0	37.0	0.0	0.0	0.0	1.0	1.0	0.0	0.0	1.0	0.0	1.0	0.0	0.0	0.0	0.0	8.0	5.0	1.0
0.0	0.0	0.0	1.0	28.0	0.0	0.0	0.0	1.0	1.0	1.0	0.0	1.0	0.0	2.0	0.0	0.0	0.0	0.0	9.0	6.0	8.0
0.0	1.0	0.0	1.0	26.0	0.0	0.0	0.0	1.0	1.0	1.0	0.0	1.0	0.0	3.0	20.0	1.0	0.0	0.0	10.0	5.0	6.0
0.0	1.0	1.0	1.0	26.0	1.0	0.0	0.0	1.0	0.0	0.0	0.0	1.0	0.0	3.0	4.0	0.0	0.0	0.0	8.0	5.0	8.0
0.0	0.0	0.0	1.0	24.0	1.0	0.0	0.0	0.0	0.0	1.0	0.0	1.0	0.0	3.0	10.0	14.0	0.0	1.0	7.0	6.0	7.0
0.0	0.0	0.0	1.0	22.0	0.0	0.0	0.0	1.0	1.0	1.0	0.0	1.0	0.0	1.0	0.0	0.0	0.0	0.0	5.0	5.0	8.0
0.0	0.0	0.0	1.0	22.0	1.0	0.0	0.0	1.0	1.0	1.0	0.0	1.0	0.0	1.0	0.0	0.0	0.0	0.0	3.0	5.0	8.0
0.0	0.0	0.0	1.0	31.0	1.0	0.0	0.0	1.0	0.0	0.0	0.0	1.0	0.0	1.0	0.0	0.0	0.0	1.0	1.0	4.0	4.0
0.0	0.0	0.0	1.0	23.0	0.0	0.0	0.0	0.0	0.0	1.0	0.0	1.0	0.0	4.0	5.0	0.0	0.0	1.0	5.0	3.0	4.0
0.0	1.0	1.0	1.0	24.0	0.0	0.0	0.0	1.0	0.0	1.0	0.0	1.0	0.0	2.0	0.0	0.0	0.0	0.0	11.0	5.0	8.0
0.0	1.0	0.0	1.0	30.0	0.0	0.0	0.0	1.0	0.0	1.0	0.0	1.0	0.0	3.0	10.0	2.0	0.0	1.0	2.0	6.0	5.0
0.0	1.0	1.0	1.0	26.0	0.0	0.0	0.0	1.0	1.0	1.0	0.0	1.0	0.0	2.0	0.0	0.0	0.0	0.0	8.0	6.0	8.0
0.0	0.0	0.0	1.0	23.0	1.0	0.0	0.0	1.0	0.0	1.0	0.0	1.0	0.0	2.0	0.0	3.0	0.0	1.0	9.0	6.0	6.0
0.0	0.0	0.0	1.0	37.0	1.0	0.0	0.0	1.0	1.0	0.0	0.0	1.0	0.0	2.0	0.0	0.0	0.0	1.0	7.0	3.0	4.0
0.0	0.0	0.0	0.0	29.0	0.0	0.0	0.0	1.0	0.0	0.0	0.0	1.0	1.0	2.0	2.0	0.0	0.0	1.0	7.0	6.0	6.0
0.0	0.0	0.0	1.0	27.0	1.0	0.0	0.0	0.0	1.0	0.0	0.0	1.0	0.0	4.0	4.0	0.0	1.0	1.0	13.0	4.0	3.0
0.0	1.0	0.0	1.0	25.0	0.0	0.0	0.0	1.0	1.0	0.0	1.0	1.0	0.0	3.0	0.0	0.0	0.0	1.0	10.0	5.0	8.0
0.0	1.0	0.0	1.0	28.0	1.0	0.0	0.0	0.0	1.0	1.0	0.0	1.0	0.0	2.0	0.0	0.0	0.0	1.0	10.0	4.0	6.0
0.0	1.0	1.0	1.0	34.0	0.0	0.0	0.0	0.0	0.0	1.0	0.0	1.0	0.0	3.0	15.0	0.0	1.0	1.0	11.0	4.0	4.0
0.0	0.0	0.0	1.0	29.0	0.0	0.0	0.0	1.0	0.0	1.0	0.0	0.0	1.0	4.0	0.0	15.0	1.0	0.0	7.0	4.0	3.0
0.0	1.0	0.0	1.0	19.0	0.0	0.0	0.0	1.0	0.0	0.0	0.0	1.0	0.0	3.0	3.0	3.0	0.0	1.0	9.0	5.0	5.0
0.0	0.0	0.0	1.0	32.0	0.0	0.0	0.0	0.0	1.0	1.0	0.0	1.0	0.0	1.0	0.0	0.0	0.0	0.0	10.0	6.0	8.0
0.0	0.0	0.0	1.0	34.0	0.0	0.0	1.0	1.0	1.0	1.0	0.0	1.0	0.0	1.0	0.0	5.0	0.0	0.0	7.0	6.0	8.0
0.0	0.0	0.0	1.0	44.0	1.0	0.0	0.0	1.0	1.0	0.0	0.0	1.0	0.0	2.0	3.0	0.0	0.0	1.0	2.0	5.0	7.0
0.0	0.0	0.0	1.0	21.0	1.0	0.0	0.0	1.0	1.0	1.0	0.0	1.0	0.0	2.0	0.0	0.0	0.0	0.0	13.0	4.0	5.0
0.0	0.0	0.0	1.0	25.0	0.0	0.0	0.0	1.0	1.0	1.0	0.0	1.0	0.0	3.0	0.0	0.0	0.0	1.0	9.0	5.0	6.0
0.0	1.0	0.0	1.0	27.0	0.0	0.0	0.0	1.0	0.0	1.0	0.0	1.0	0.0	2.0	0.0	0.0	0.0	1.0	8.0	6.0	8.0
0.0	1.0	1.0	1.0	23.0	0.0	0.0	0.0	0.0	1.0	1.0	0.0	1.0	0.0	5.0	3.0	30.0	0.0	1.0	11.0	4.0	7.0
0.0	1.0	1.0	1.0	31.0	1.0	0.0	0.0	1.0	1.0	1.0	1.0	1.0	0.0	2.0	30.0	0.0	0.0	1.0	8.0	6.0	7.0
0.0	0.0	0.0	0.0	35.0	1.0	0.0	0.0	1.0	1.0	0.0	0.0	1.0	0.0	1.0	0.0	0.0	0.0	0.0	11.0	6.0	6.0
0.0	0.0	1.0	1.0	29.0	0.0	0.0	0.0	1.0	1.0	1.0	0.0	1.0	0.0	2.0	0.0	2.0	0.0	1.0	7.0	6.0	8.0
0.0	0.0	0.0	1.0	30.0	0.0	0.0	0.0	1.0	1.0	1.0	0.0	1.0	0.0	1.0	0.0	0.0	0.0	0.0	11.0	5.0	4.0
0.0	0.0	0.0	1.0	21.0	0.0	0.0	0.0	1.0	1.0	1.0	0.0	1.0	0.0	1.0	0.0	0.0	0.0	0.0	5.0	6.0	8.0
0.0	0.0	0.0	1.0	22.0	0.0	0.0	0.0	1.0	1.0	1.0	0.0	1.0	0.0	2.0	0.0	0.0	0.0	0.0	5.0	4.0	8.0
0.0	1.0	1.0	1.0	27.0	1.0	0.0	1.0	1.0	1.0	1.0	0.0	1.0	0.0	3.0	0.0	2.0	0.0	1.0	9.0	4.0	4.0
0.0	0.0	1.0	1.0	24.0	0.0	0.0	0.0	1.0	0.0	1.0	0.0	1.0	0.0	1.0	0.0	0.0	0.0	1.0	10.0	6.0	8.0
0.0	0.0	0.0	1.0	29.0	0.0	0.0	0.0	1.0	0.0	0.0	0.0	0.0	0.0	1.0	0.0	0.0	0.0	0.0	3.0	4.0	1.0
0.0	0.0	1.0	1.0	28.0	1.0	0.0	0.0	1.0	0.0	1.0	0.0	1.0	0.0	4.0	0.0	7.0	1.0	0.0	9.0	3.0	1.0
0.0	1.0	1.0	1.0	23.0	0.0	0.0	0.0	0.0	1.0	1.0	0.0	1.0	0.0	5.0	0.0	30.0	1.0	0.0	11.0	6.0	6.0
0.0	1.0	0.0	1.0	30.0	1.0	0.0	0.0	1.0	0.0	1.0	0.0	1.0	0.0	3.0	0.0	0.0	0.0	1.0	4.0	6.0	8.0
0.0	0.0	1.0	1.0	27.0	0.0	0.0	0.0	1.0	0.0	0.0	0.0	1.0	0.0	1.0	0.0	1.0	0.0	1.0	8.0	6.0	8.0
0.0	0.0	0.0	1.0	25.0	0.0	0.0	0.0	1.0	0.0	1.0	0.0	1.0	0.0	3.0	20.0	0.0	0.0	1.0	5.0	5.0	3.0
0.0	1.0	1.0	1.0	32.0	0.0	0.0	0.0	1.0	1.0	1.0	0.0	1.0	0.0	3.0	5.0	4.0	1.0	0.0	8.0	4.0	2.0
0.0	1.0	1.0	1.0	27.0	1.0	0.0	0.0	1.0	1.0	1.0	0.0	1.0	0.0	4.0	15.0	18.0	1.0	1.0	6.0	3.0	2.0
0.0	0.0	0.0	1.0	29.0	0.0	0.0	0.0	0.0	0.0	0.0	0.0	1.0	0.0	1.0	0.0	0.0	0.0	1.0	4.0	6.0	8.0
0.0	0.0	0.0	1.0	37.0	0.0	0.0	0.0	0.0	0.0	1.0	0.0	1.0	0.0	3.0	0.0	0.0	0.0	1.0	7.0	4.0	6.0
0.0	0.0	1.0	1.0	25.0	0.0	0.0	0.0	1.0	0.0	0.0	0.0	1.0	1.0	2.0	0.0	0.0	0.0	0.0	7.0	6.0	8.0
0.0	0.0	0.0	1.0	22.0	1.0	0.0	0.0	1.0	0.0	1.0	0.0	1.0	0.0	4.0	0.0	3.0	0.0	1.0	9.0	4.0	7.0
0.0	0.0	0.0	1.0	24.0	0.0	0.0	0.0	1.0	1.0	1.0	0.0	1.0	0.0	1.0	0.0	0.0	0.0	0.0	6.0	6.0	8.0
0.0	1.0	1.0	1.0	29.0	0.0	0.0	0.0	1.0	1.0	1.0	0.0	1.0	0.0	3.0	0.0	20.0	0.0	0.0	10.0	4.0	5.0
0.0	0.0	0.0	1.0	26.0	0.0	0.0	0.0	1.0	1.0	1.0	0.0	1.0	0.0	1.0	0.0	0.0	0.0	0.0	9.0	6.0	8.0
0.0	1.0	1.0	1.0	26.0	1.0	0.0	1.0	1.0	1.0	1.0	0.0	1.0	0.0	3.0	0.0	0.0	0.0	1.0	9.0	4.0	7.0
0.0	1.0	1.0	1.0	34.0	1.0	1.0	0.0	1.0	0.0	0.0	0.0	1.0	0.0	4.0	0.0	0.0	0.0	0.0	11.0	4.0	6.0
0.0	0.0	1.0	1.0	30.0	1.0	0.0	0.0	1.0	1.0	1.0	0.0	1.0	0.0	2.0	0.0	0.0	0.0	0.0	8.0	5.0	7.0
0.0	0.0	0.0	1.0	26.0	0.0	0.0	0.0	1.0	1.0	1.0	0.0	1.0	0.0	2.0	0.0	5.0	0.0	0.0	8.0	5.0	4.0
0.0	0.0	1.0	1.0	22.0	1.0	0.0	0.0	1.0	1.0	1.0	0.0	1.0	0.0	1.0	0.0	0.0	0.0	0.0	9.0	5.0	8.0
0.0	0.0	0.0	1.0	15.0	0.0	0.0	0.0	1.0	1.0	1.0	0.0	1.0	0.0	1.0	0.0	0.0	0.0	0.0	5.0	6.0	8.0
0.0	0.0	1.0	1.0	29.0	0.0	0.0	0.0	0.0	1.0	1.0	0.0	1.0	0.0	3.0	0.0	0.0	0.0	1.0	9.0	6.0	8.0
0.0	0.0	0.0	1.0	24.0	0.0	0.0	0.0	1.0	0.0	1.0	0.0	1.0	0.0	2.0	0.0	0.0	0.0	0.0	7.0	4.0	8.0
0.0	0.0	0.0	1.0	21.0	0.0	0.0	0.0	1.0	1.0	1.0	0.0	1.0	0.0	2.0	0.0	0.0	0.0	0.0	2.0	5.0	8.0
0.0	1.0	0.0	1.0	37.0	0.0	0.0	0.0	1.0	0.0	1.0	0.0	1.0	0.0	2.0	0.0	0.0	0.0	0.0	10.0	4.0	4.0
0.0	0.0	0.0	1.0	22.0	0.0	0.0	0.0	1.0	1.0	1.0	0.0	1.0	0.0	2.0	2.0	0.0	0.0	0.0	8.0	6.0	8.0
0.0	1.0	1.0	1.0	27.0	0.0	0.0	0.0	1.0	1.0	1.0	0.0	1.0	0.0	1.0	0.0	0.0	0.0	0.0	11.0	6.0	8.0
0.0	1.0	1.0	1.0	26.0	1.0	0.0	0.0	0.0	1.0	1.0	0.0	1.0	0.0	3.0	0.0	0.0	0.0	0.0	10.0	6.0	8.0
0.0	0.0	1.0	1.0	24.0	0.0	0.0	0.0	1.0	0.0	1.0	0.0	1.0	0.0	3.0	2.0	0.0	0.0	1.0	6.0	6.0	8.0
0.0	0.0	0.0	1.0	29.0	0.0	0.0	0.0	1.0	1.0	1.0	0.0	1.0	0.0	1.0	0.0	0.0	0.0	0.0	5.0	6.0	8.0
0.0	1.0	0.0	1.0	27.0	0.0	0.0	0.0	1.0	1.0	1.0	0.0	1.0	0.0	2.0	5.0	0.0	0.0	0.0	13.0	4.0	7.0
0.0	0.0	0.0	1.0	32.0	0.0	0.0	0.0	1.0	1.0	1.0	0.0	0.0	0.0	2.0	0.0	0.0	0.0	1.0	4.0	4.0	5.0
0.0	0.0	0.0	1.0	27.0	1.0	0.0	0.0	1.0	1.0	0.0	0.0	1.0	0.0	2.0	0.0	0.0	0.0	1.0	4.0	5.0	8.0
0.0	1.0	1.0	1.0	24.0	1.0	0.0	0.0	1.0	0.0	1.0	0.0	1.0	1.0	1.0	0.0	0.0	0.0	0.0	8.0	5.0	6.0
0.0	1.0	1.0	1.0	28.0	1.0	0.0	1.0	0.0	1.0	1.0	0.0	1.0	0.0	3.0	0.0	30.0	1.0	0.0	13.0	5.0	3.0
0.0	0.0	0.0	1.0	27.0	1.0	0.0	0.0	1.0	1.0	1.0	0.0	1.0	0.0	1.0	0.0	0.0	0.0	1.0	3.0	4.0	7.0
0.0	1.0	1.0	1.0	29.0	1.0	0.0	0.0	1.0	0.0	1.0	0.0	1.0	0.0	2.0	0.0	0.0	0.0	1.0	10.0	6.0	8.0
0.0	0.0	0.0	0.0	28.0	1.0	0.0	0.0	0.0	0.0	0.0	0.0	1.0	1.0	5.0	30.0	30.0	1.0	1.0	6.0	6.0	1.0
0.0	1.0	1.0	1.0	31.0	1.0	0.0	0.0	1.0	1.0	1.0	0.0	1.0	0.0	4.0	2.0	10.0	0.0	0.0	10.0	5.0	8.0
0.0	0.0	0.0	1.0	23.0	1.0	0.0	0.0	1.0	1.0	1.0	0.0	1.0	0.0	2.0	0.0	0.0	0.0	1.0	8.0	6.0	7.0
0.0	0.0	0.0	1.0	21.0	1.0	0.0	0.0	1.0	1.0	1.0	0.0	1.0	0.0	2.0	4.0	0.0	0.0	0.0	8.0	6.0	4.0
0.0	1.0	0.0	1.0	24.0	0.0	0.0	0.0	1.0	1.0	1.0	0.0	1.0	0.0	2.0	3.0	0.0	0.0	0.0	11.0	6.0	7.0
0.0	1.0	0.0	1.0	22.0	1.0	0.0	0.0	0.0	1.0	1.0	0.0	1.0	0.0	5.0	0.0	10.0	1.0	1.0	10.0	4.0	6.0
0.0	0.0	0.0	1.0	28.0	1.0	0.0	0.0	0.0	0.0	1.0	0.0	1.0	0.0	4.0	30.0	14.0	0.0	0.0	4.0	4.0	3.0
0.0	0.0	0.0	1.0	28.0	1.0	0.0	0.0	1.0	0.0	1.0	0.0	1.0	0.0	1.0	2.0	2.0	0.0	1.0	5.0	6.0	8.0
0.0	1.0	1.0	1.0	22.0	1.0	0.0	0.0	1.0	1.0	1.0	0.0	1.0	0.0	2.0	0.0	0.0	0.0	1.0	12.0	4.0	5.0
0.0	0.0	1.0	1.0	24.0	1.0	0.0	0.0	1.0	1.0	1.0	0.0	1.0	0.0	3.0	0.0	0.0	0.0	1.0	11.0	6.0	6.0
0.0	0.0	0.0	1.0	19.0	1.0	0.0	0.0	1.0	1.0	1.0	0.0	1.0	0.0	2.0	0.0	0.0	0.0	0.0	10.0	4.0	7.0
0.0	1.0	0.0	1.0	29.0	0.0	0.0	0.0	1.0	0.0	1.0	0.0	1.0	0.0	2.0	0.0	0.0	0.0	1.0	10.0	5.0	6.0
0.0	0.0	0.0	1.0	38.0	0.0	0.0	0.0	1.0	1.0	1.0	0.0	1.0	0.0	2.0	20.0	2.0	0.0	0.0	2.0	5.0	1.0
0.0	1.0	1.0	1.0	22.0	1.0	0.0	1.0	1.0	1.0	1.0	0.0	1.0	1.0	4.0	0.0	0.0	0.0	1.0	10.0	2.0	2.0
0.0	1.0	1.0	1.0	27.0	0.0	0.0	1.0	1.0	1.0	1.0	0.0	1.0	0.0	2.0	0.0	0.0	0.0	0.0	10.0	6.0	8.0
0.0	0.0	0.0	1.0	23.0	0.0	0.0	0.0	1.0	1.0	1.0	0.0	1.0	0.0	1.0	0.0	0.0	0.0	1.0	6.0	6.0	8.0
0.0	1.0	1.0	1.0	23.0	1.0	0.0	0.0	0.0	1.0	1.0	0.0	1.0	0.0	4.0	0.0	0.0	0.0	0.0	9.0	3.0	5.0
0.0	1.0	0.0	1.0	27.0	1.0	0.0	0.0	0.0	0.0	1.0	0.0	1.0	0.0	1.0	0.0	0.0	0.0	0.0	12.0	4.0	8.0
0.0	0.0	1.0	1.0	38.0	1.0	0.0	0.0	1.0	0.0	1.0	0.0	1.0	0.0	3.0	0.0	20.0	0.0	1.0	8.0	4.0	7.0
0.0	0.0	1.0	1.0	25.0	1.0	0.0	0.0	1.0	1.0	1.0	0.0	1.0	0.0	3.0	20.0	12.0	0.0	0.0	7.0	6.0	1.0
0.0	0.0	0.0	1.0	28.0	1.0	0.0	0.0	1.0	1.0	1.0	0.0	1.0	0.0	1.0	0.0	0.0	0.0	1.0	7.0	4.0	6.0
0.0	0.0	0.0	1.0	24.0	0.0	0.0	0.0	0.0	0.0	0.0	0.0	1.0	0.0	1.0	0.0	5.0	0.0	0.0	7.0	4.0	7.0
0.0	1.0	1.0	1.0	24.0	0.0	1.0	1.0	1.0	1.0	1.0	0.0	1.0	0.0	2.0	0.0	0.0	0.0	1.0	13.0	6.0	5.0
0.0	0.0	1.0	1.0	36.0	1.0	0.0	0.0	1.0	1.0	1.0	0.0	1.0	0.0	4.0	0.0	0.0	0.0	1.0	8.0	5.0	8.0
0.0	1.0	1.0	1.0	29.0	0.0	0.0	0.0	1.0	1.0	1.0	0.0	1.0	0.0	3.0	0.0	0.0	1.0	1.0	7.0	5.0	3.0
0.0	0.0	1.0	1.0	24.0	1.0	0.0	0.0	1.0	1.0	0.0	0.0	1.0	0.0	2.0	5.0	1.0	0.0	1.0	4.0	6.0	8.0
0.0	1.0	1.0	1.0	28.0	0.0	0.0	0.0	1.0	1.0	1.0	0.0	1.0	0.0	2.0	1.0	7.0	0.0	1.0	6.0	5.0	7.0
0.0	0.0	1.0	1.0	27.0	1.0	0.0	0.0	0.0	1.0	1.0	0.0	1.0	0.0	3.0	1.0	2.0	1.0	1.0	5.0	4.0	8.0
0.0	0.0	1.0	1.0	31.0	1.0	0.0	0.0	0.0	0.0	1.0	0.0	1.0	0.0	3.0	0.0	0.0	0.0	1.0	7.0	5.0	8.0
0.0	1.0	1.0	1.0	24.0	0.0	0.0	0.0	1.0	1.0	1.0	0.0	1.0	0.0	1.0	3.0	0.0	0.0	0.0	11.0	6.0	8.0
0.0	0.0	0.0	1.0	33.0	0.0	0.0	0.0	1.0	0.0	0.0	0.0	1.0	0.0	1.0	0.0	1.0	0.0	1.0	6.0	4.0	8.0
0.0	1.0	1.0	1.0	30.0	0.0	0.0	0.0	0.0	1.0	1.0	0.0	0.0	0.0	4.0	0.0	30.0	1.0	0.0	8.0	3.0	6.0
0.0	0.0	0.0	1.0	23.0	0.0	0.0	0.0	1.0	1.0	1.0	0.0	1.0	0.0	2.0	0.0	5.0	0.0	1.0	6.0	6.0	8.0
0.0	1.0	1.0	1.0	30.0	0.0	0.0	0.0	1.0	0.0	1.0	0.0	1.0	0.0	3.0	0.0	3.0	0.0	1.0	8.0	5.0	7.0
0.0	0.0	0.0	1.0	31.0	0.0	0.0	0.0	1.0	1.0	1.0	0.0	1.0	0.0	1.0	0.0	0.0	0.0	0.0	2.0	6.0	8.0
0.0	0.0	0.0	1.0	25.0	1.0	0.0	0.0	1.0	1.0	1.0	0.0	1.0	1.0	4.0	30.0	30.0	0.0	1.0	4.0	6.0	7.0
0.0	1.0	1.0	1.0	25.0	1.0	0.0	0.0	1.0	0.0	1.0	0.0	1.0	0.0	2.0	0.0	6.0	0.0	0.0	10.0	6.0	8.0
0.0	0.0	1.0	1.0	46.0	0.0	0.0	0.0	0.0	0.0	1.0	0.0	1.0	0.0	4.0	0.0	30.0	1.0	0.0	9.0	4.0	2.0
0.0	0.0	0.0	1.0	27.0	0.0	0.0	0.0	0.0	1.0	1.0	0.0	1.0	1.0	3.0	0.0	0.0	0.0	0.0	4.0	2.0	7.0
0.0	0.0	0.0	1.0	25.0	0.0	0.0	0.0	1.0	0.0	0.0	0.0	1.0	0.0	1.0	1.0	3.0	0.0	0.0	2.0	6.0	8.0
0.0	1.0	0.0	1.0	32.0	0.0	0.0	0.0	1.0	1.0	1.0	0.0	1.0	0.0	2.0	0.0	0.0	0.0	1.0	9.0	6.0	8.0
0.0	0.0	1.0	1.0	23.0	0.0	0.0	0.0	1.0	1.0	0.0	0.0	1.0	0.0	2.0	1.0	2.0	0.0	0.0	7.0	6.0	5.0
0.0	0.0	0.0	1.0	26.0	0.0	0.0	0.0	1.0	1.0	1.0	0.0	1.0	0.0	3.0	0.0	21.0	0.0	1.0	5.0	6.0	8.0
0.0	1.0	0.0	1.0	31.0	1.0	0.0	0.0	1.0	1.0	1.0	0.0	1.0	0.0	3.0	0.0	4.0	0.0	1.0	10.0	5.0	7.0
0.0	0.0	0.0	1.0	24.0	1.0	0.0	0.0	1.0	1.0	1.0	0.0	1.0	0.0	2.0	20.0	0.0	0.0	0.0	5.0	4.0	8.0
0.0	1.0	1.0	1.0	28.0	1.0	0.0	0.0	1.0	0.0	1.0	0.0	1.0	0.0	2.0	0.0	0.0	0.0	1.0	9.0	6.0	8.0
0.0	1.0	0.0	1.0	28.0	1.0	0.0	0.0	1.0	0.0	0.0	0.0	1.0	1.0	1.0	0.0	0.0	0.0	0.0	7.0	4.0	1.0
0.0	0.0	0.0	1.0	22.0	0.0	0.0	0.0	1.0	1.0	1.0	0.0	1.0	0.0	2.0	0.0	0.0	0.0	0.0	3.0	6.0	8.0
0.0	1.0	1.0	1.0	28.0	0.0	0.0	0.0	0.0	1.0	0.0	0.0	1.0	0.0	5.0	30.0	30.0	1.0	1.0	13.0	2.0	3.0
0.0	1.0	0.0	1.0	25.0	0.0	0.0	0.0	1.0	1.0	1.0	0.0	1.0	1.0	3.0	10.0	15.0	0.0	1.0	8.0	5.0	6.0
0.0	1.0	0.0	1.0	28.0	0.0	0.0	0.0	1.0	1.0	1.0	0.0	1.0	0.0	2.0	0.0	0.0	0.0	0.0	12.0	6.0	6.0
0.0	1.0	1.0	1.0	32.0	1.0	0.0	0.0	0.0	1.0	1.0	0.0	1.0	0.0	3.0	30.0	4.0	0.0	0.0	8.0	5.0	3.0
0.0	1.0	0.0	1.0	39.0	1.0	0.0	0.0	0.0	0.0	1.0	0.0	1.0	0.0	5.0	0.0	30.0	1.0	0.0	10.0	5.0	4.0
0.0	0.0	0.0	1.0	30.0	0.0	0.0	0.0	1.0	1.0	1.0	0.0	0.0	0.0	2.0	0.0	0.0	0.0	0.0	10.0	5.0	5.0
0.0	1.0	0.0	1.0	35.0	1.0	0.0	0.0	0.0	1.0	0.0	0.0	1.0	0.0	3.0	0.0	0.0	0.0	1.0	10.0	4.0	5.0
0.0	0.0	0.0	0.0	20.0	0.0	0.0	0.0	0.0	1.0	1.0	0.0	1.0	0.0	2.0	0.0	2.0	0.0	0.0	7.0	4.0	2.0
0.0	1.0	1.0	1.0	29.0	1.0	0.0	0.0	0.0	1.0	1.0	0.0	1.0	1.0	2.0	0.0	0.0	0.0	1.0	7.0	4.0	8.0
0.0	0.0	0.0	1.0	24.0	1.0	0.0	0.0	1.0	1.0	1.0	0.0	1.0	0.0	1.0	3.0	0.0	0.0	0.0	6.0	6.0	8.0
0.0	0.0	0.0	1.0	23.0	0.0	0.0	0.0	1.0	0.0	1.0	0.0	1.0	0.0	2.0	0.0	4.0	0.0	0.0	4.0	6.0	8.0
0.0	0.0	1.0	1.0	23.0	1.0	0.0	0.0	0.0	1.0	1.0	0.0	1.0	0.0	1.0	0.0	30.0	1.0	0.0	13.0	6.0	4.0
0.0	0.0	0.0	1.0	22.0	0.0	0.0	0.0	1.0	1.0	1.0	0.0	1.0	0.0	3.0	0.0	0.0	0.0	1.0	1.0	4.0	6.0
0.0	0.0	0.0	1.0	29.0	1.0	0.0	0.0	1.0	1.0	1.0	0.0	1.0	0.0	2.0	0.0	0.0	0.0	1.0	1.0	4.0	7.0
0.0	0.0	1.0	1.0	24.0	0.0	0.0	0.0	1.0	1.0	1.0	0.0	1.0	0.0	1.0	0.0	0.0	0.0	1.0	5.0	6.0	8.0
0.0	1.0	1.0	1.0	30.0	1.0	0.0	0.0	1.0	0.0	1.0	0.0	1.0	1.0	3.0	30.0	12.0	1.0	0.0	5.0	4.0	4.0
0.0	0.0	0.0	1.0	25.0	1.0	0.0	0.0	1.0	0.0	1.0	0.0	1.0	0.0	2.0	2.0	0.0	0.0	1.0	5.0	5.0	8.0
0.0	1.0	1.0	1.0	31.0	1.0	0.0	0.0	1.0	0.0	0.0	0.0	1.0	0.0	3.0	0.0	0.0	0.0	1.0	8.0	4.0	6.0
0.0	0.0	0.0	1.0	30.0	0.0	0.0	0.0	0.0	1.0	1.0	0.0	1.0	0.0	2.0	3.0	0.0	0.0	0.0	7.0	6.0	7.0
0.0	0.0	0.0	1.0	27.0	1.0	0.0	0.0	1.0	1.0	1.0	0.0	1.0	0.0	3.0	0.0	0.0	0.0	0.0	8.0	6.0	7.0
0.0	1.0	0.0	1.0	25.0	1.0	0.0	0.0	1.0	1.0	0.0	0.0	1.0	0.0	3.0	30.0	2.0	0.0	1.0	13.0	6.0	6.0
0.0	1.0	0.0	1.0	31.0	1.0	0.0	0.0	1.0	1.0	1.0	0.0	1.0	0.0	2.0	0.0	2.0	0.0	0.0	13.0	6.0	7.0
0.0	0.0	1.0	1.0	26.0	1.0	0.0	0.0	1.0	0.0	0.0	1.0	1.0	0.0	2.0	5.0	0.0	0.0	0.0	9.0	6.0	8.0
0.0	0.0	1.0	1.0	23.0	0.0	0.0	0.0	1.0	0.0	1.0	0.0	1.0	0.0	1.0	0.0	0.0	0.0	0.0	12.0	5.0	7.0
0.0	1.0	0.0	0.0	24.0	1.0	0.0	0.0	1.0	0.0	1.0	0.0	1.0	1.0	3.0	7.0	10.0	0.0	1.0	9.0	5.0	6.0
0.0	0.0	0.0	1.0	23.0	0.0	0.0	0.0	1.0	0.0	1.0	0.0	1.0	0.0	5.0	0.0	0.0	0.0	0.0	11.0	4.0	5.0
0.0	0.0	0.0	1.0	38.0	0.0	0.0	0.0	1.0	1.0	1.0	0.0	1.0	0.0	3.0	0.0	1.0	0.0	0.0	5.0	5.0	8.0
0.0	1.0	0.0	1.0	18.0	1.0	0.0	0.0	0.0	1.0	1.0	0.0	1.0	0.0	2.0	0.0	30.0	1.0	1.0	9.0	5.0	3.0
0.0	1.0	1.0	1.0	27.0	0.0	0.0	0.0	0.0	1.0	1.0	0.0	0.0	1.0	5.0	15.0	30.0	0.0	1.0	9.0	4.0	2.0
0.0	0.0	0.0	1.0	24.0	0.0	0.0	0.0	1.0	0.0	1.0	0.0	1.0	0.0	1.0	0.0	0.0	0.0	0.0	2.0	6.0	8.0
0.0	1.0	0.0	1.0	30.0	1.0	0.0	0.0	0.0	0.0	1.0	1.0	1.0	0.0	3.0	0.0	5.0	0.0	1.0	9.0	5.0	6.0
0.0	0.0	0.0	1.0	39.0	0.0	0.0	0.0	0.0	1.0	0.0	0.0	0.0	0.0	3.0	0.0	0.0	0.0	0.0	7.0	4.0	6.0
0.0	0.0	0.0	1.0	29.0	0.0	0.0	0.0	1.0	1.0	1.0	0.0	1.0	0.0	1.0	0.0	0.0	0.0	1.0	9.0	4.0	8.0
0.0	0.0	0.0	0.0	23.0	1.0	0.0	0.0	1.0	0.0	1.0	0.0	1.0	0.0	1.0	7.0	0.0	0.0	0.0	7.0	5.0	8.0
0.0	1.0	1.0	1.0	26.0	0.0	0.0	0.0	1.0	1.0	1.0	0.0	1.0	0.0	4.0	0.0	0.0	0.0	1.0	13.0	6.0	7.0
0.0	0.0	1.0	1.0	23.0	1.0	0.0	0.0	1.0	1.0	1.0	0.0	1.0	0.0	2.0	0.0	0.0	0.0	0.0	8.0	4.0	7.0
0.0	0.0	0.0	1.0	23.0	1.0	0.0	0.0	1.0	0.0	1.0	0.0	1.0	0.0	2.0	0.0	0.0	0.0	1.0	12.0	6.0	5.0
0.0	1.0	0.0	1.0	20.0	1.0	0.0	0.0	0.0	0.0	1.0	0.0	1.0	0.0	1.0	0.0	21.0	0.0	0.0	10.0	4.0	7.0
0.0	0.0	1.0	1.0	33.0	1.0	0.0	0.0	0.0	0.0	1.0	0.0	1.0	0.0	2.0	2.0	1.0	0.0	1.0	7.0	5.0	8.0
0.0	0.0	1.0	1.0	23.0	1.0	0.0	0.0	1.0	1.0	1.0	0.0	1.0	0.0	3.0	0.0	0.0	0.0	0.0	7.0	6.0	8.0
0.0	1.0	1.0	1.0	31.0	1.0	0.0	0.0	1.0	1.0	1.0	0.0	1.0	0.0	3.0	30.0	5.0	0.0	1.0	7.0	4.0	8.0
0.0	0.0	0.0	1.0	18.0	1.0	0.0	0.0	1.0	0.0	1.0	1.0	1.0	1.0	2.0	3.0	0.0	0.0	0.0	4.0	6.0	8.0
0.0	0.0	0.0	1.0	27.0	1.0	0.0	0.0	1.0	0.0	1.0	1.0	0.0	0.0	1.0	30.0	0.0	0.0	1.0	8.0	3.0	8.0
0.0	0.0	0.0	1.0	26.0	1.0	0.0	0.0	0.0	1.0	1.0	0.0	0.0	1.0	5.0	30.0	0.0	1.0	1.0	7.0	4.0	5.0
0.0	1.0	1.0	1.0	27.0	0.0	0.0	0.0	1.0	0.0	1.0	1.0	1.0	0.0	1.0	0.0	6.0	0.0	0.0	11.0	5.0	7.0
0.0	0.0	1.0	1.0	21.0	0.0	0.0	0.0	1.0	1.0	1.0	0.0	1.0	0.0	2.0	0.0	2.0	0.0	0.0	11.0	6.0	7.0
0.0	0.0	0.0	1.0	27.0	0.0	0.0	0.0	0.0	1.0	1.0	0.0	1.0	0.0	1.0	0.0	15.0	1.0	0.0	5.0	6.0	6.0
0.0	1.0	1.0	1.0	28.0	0.0	0.0	0.0	1.0	1.0	1.0	0.0	1.0	0.0	3.0	2.0	2.0	1.0	0.0	12.0	6.0	6.0
0.0	1.0	1.0	1.0	36.0	0.0	0.0	0.0	0.0	1.0	1.0	0.0	1.0	0.0	4.0	0.0	20.0	1.0	1.0	9.0	5.0	5.0
0.0	0.0	0.0	1.0	34.0	0.0	0.0	0.0	1.0	0.0	0.0	1.0	1.0	0.0	2.0	0.0	0.0	0.0	1.0	4.0	6.0	8.0
0.0	0.0	0.0	1.0	34.0	0.0	0.0	0.0	1.0	0.0	1.0	0.0	1.0	0.0	5.0	30.0	30.0	0.0	0.0	6.0	4.0	6.0
0.0	0.0	0.0	1.0	22.0	1.0	0.0	0.0	0.0	1.0	1.0	0.0	1.0	0.0	5.0	30.0	30.0	1.0	0.0	7.0	4.0	7.0
0.0	1.0	1.0	1.0	26.0	0.0	0.0	0.0	1.0	0.0	1.0	0.0	1.0	0.0	2.0	0.0	3.0	0.0	0.0	13.0	6.0	7.0
0.0	1.0	1.0	1.0	33.0	1.0	0.0	0.0	1.0	0.0	0.0	0.0	1.0	0.0	2.0	0.0	0.0	0.0	1.0	11.0	6.0	7.0
0.0	1.0	1.0	1.0	26.0	1.0	1.0	0.0	1.0	1.0	1.0	1.0	1.0	0.0	3.0	0.0	10.0	0.0	0.0	12.0	6.0	6.0
0.0	1.0	1.0	1.0	25.0	1.0	0.0	0.0	0.0	0.0	1.0	0.0	1.0	0.0	1.0	0.0	0.0	0.0	1.0	11.0	6.0	8.0
0.0	0.0	1.0	1.0	31.0	0.0	0.0	0.0	1.0	1.0	0.0	0.0	1.0	0.0	1.0	0.0	0.0	0.0	1.0	10.0	6.0	8.0
0.0	0.0	0.0	1.0	26.0	0.0	0.0	0.0	1.0	1.0	1.0	1.0	1.0	0.0	1.0	0.0	0.0	0.0	1.0	1.0	6.0	7.0
0.0	0.0	1.0	1.0	28.0	0.0	0.0	0.0	1.0	1.0	1.0	1.0	1.0	0.0	2.0	0.0	0.0	0.0	0.0	8.0	5.0	7.0
0.0	1.0	0.0	1.0	36.0	0.0	0.0	0.0	1.0	1.0	1.0	0.0	1.0	0.0	3.0	0.0	14.0	0.0	1.0	11.0	5.0	7.0
0.0	1.0	0.0	1.0	27.0	0.0	0.0	0.0	1.0	1.0	1.0	0.0	0.0	1.0	3.0	12.0	15.0	0.0	0.0	3.0	5.0	5.0
0.0	0.0	0.0	1.0	20.0	1.0	0.0	0.0	1.0	1.0	1.0	0.0	1.0	0.0	3.0	0.0	3.0	0.0	0.0	13.0	5.0	6.0
0.0	0.0	1.0	1.0	34.0	0.0	0.0	0.0	0.0	0.0	1.0	0.0	1.0	0.0	1.0	0.0	0.0	0.0	1.0	8.0	6.0	5.0
0.0	1.0	1.0	1.0	32.0	1.0	0.0	0.0	0.0	0.0	0.0	1.0	1.0	1.0	3.0	30.0	4.0	1.0	1.0	8.0	2.0	8.0
0.0	0.0	0.0	1.0	27.0	1.0	0.0	0.0	1.0	1.0	0.0	0.0	1.0	0.0	2.0	5.0	0.0	0.0	1.0	7.0	4.0	7.0
0.0	0.0	0.0	1.0	26.0	0.0	0.0	0.0	1.0	1.0	0.0	0.0	1.0	0.0	3.0	0.0	3.0	0.0	0.0	10.0	5.0	1.0
0.0	0.0	1.0	1.0	24.0	0.0	0.0	0.0	0.0	0.0	1.0	0.0	1.0	0.0	2.0	0.0	0.0	0.0	0.0	4.0	4.0	1.0
0.0	0.0	1.0	1.0	23.0	1.0	0.0	0.0	1.0	1.0	1.0	0.0	1.0	0.0	1.0	0.0	0.0	0.0	0.0	9.0	6.0	6.0
0.0	0.0	0.0	1.0	26.0	0.0	0.0	0.0	1.0	0.0	0.0	0.0	1.0	0.0	2.0	0.0	0.0	0.0	0.0	11.0	4.0	2.0
0.0	0.0	0.0	1.0	20.0	0.0	0.0	0.0	0.0	1.0	0.0	0.0	1.0	0.0	2.0	0.0	0.0	1.0	1.0	4.0	6.0	2.0
0.0	1.0	0.0	1.0	25.0	1.0	0.0	0.0	1.0	1.0	1.0	0.0	1.0	0.0	3.0	0.0	0.0	0.0	1.0	11.0	5.0	6.0
0.0	0.0	0.0	1.0	20.0	0.0	0.0	1.0	1.0	1.0	1.0	0.0	1.0	0.0	3.0	0.0	0.0	0.0	0.0	12.0	5.0	6.0
0.0	0.0	0.0	1.0	25.0	0.0	0.0	0.0	1.0	1.0	1.0	0.0	1.0	0.0	1.0	0.0	0.0	0.0	1.0	8.0	5.0	6.0
0.0	1.0	1.0	1.0	31.0	0.0	0.0	0.0	0.0	0.0	0.0	0.0	1.0	0.0	3.0	0.0	1.0	0.0	0.0	7.0	6.0	8.0
0.0	0.0	0.0	1.0	27.0	1.0	0.0	0.0	1.0	1.0	0.0	0.0	1.0	0.0	2.0	0.0	0.0	0.0	1.0	9.0	4.0	8.0
0.0	1.0	1.0	1.0	29.0	1.0	0.0	0.0	1.0	1.0	1.0	0.0	1.0	0.0	2.0	0.0	0.0	0.0	1.0	8.0	6.0	6.0
0.0	0.0	0.0	1.0	29.0	0.0	0.0	0.0	1.0	1.0	1.0	0.0	1.0	0.0	1.0	0.0	0.0	0.0	0.0	4.0	5.0	6.0
0.0	1.0	0.0	1.0	32.0	0.0	0.0	0.0	1.0	1.0	1.0	0.0	1.0	1.0	3.0	0.0	1.0	0.0	0.0	8.0	6.0	8.0
0.0	0.0	1.0	1.0	21.0	0.0	0.0	0.0	1.0	0.0	0.0	0.0	1.0	0.0	2.0	0.0	0.0	0.0	0.0	10.0	1.0	5.0
0.0	1.0	1.0	1.0	24.0	1.0	0.0	0.0	0.0	0.0	1.0	1.0	1.0	0.0	3.0	5.0	0.0	0.0	1.0	4.0	4.0	7.0
0.0	0.0	1.0	1.0	27.0	0.0	0.0	0.0	0.0	1.0	1.0	0.0	1.0	0.0	3.0	5.0	0.0	0.0	0.0	9.0	6.0	8.0
0.0	1.0	0.0	1.0	17.0	1.0	0.0	0.0	1.0	0.0	0.0	0.0	1.0	1.0	4.0	15.0	30.0	1.0	1.0	11.0	2.0	1.0
0.0	0.0	1.0	1.0	27.0	0.0	0.0	0.0	1.0	0.0	1.0	0.0	1.0	0.0	2.0	0.0	1.0	0.0	1.0	7.0	6.0	8.0
0.0	0.0	0.0	1.0	27.0	1.0	0.0	0.0	1.0	0.0	1.0	0.0	1.0	0.0	2.0	0.0	8.0	0.0	0.0	10.0	5.0	7.0
0.0	1.0	0.0	1.0	26.0	0.0	0.0	0.0	1.0	1.0	1.0	0.0	1.0	0.0	3.0	0.0	2.0	0.0	1.0	7.0	5.0	7.0
0.0	0.0	0.0	1.0	22.0	0.0	0.0	1.0	1.0	1.0	1.0	0.0	1.0	0.0	3.0	1.0	1.0	0.0	1.0	7.0	5.0	4.0
0.0	1.0	0.0	1.0	24.0	0.0	0.0	0.0	1.0	1.0	1.0	0.0	1.0	0.0	2.0	0.0	0.0	0.0	1.0	13.0	6.0	8.0
0.0	0.0	1.0	1.0	26.0	0.0	0.0	0.0	1.0	0.0	1.0	0.0	1.0	0.0	2.0	7.0	2.0	0.0	0.0	9.0	6.0	8.0
0.0	0.0	0.0	1.0	22.0	0.0	0.0	0.0	1.0	1.0	1.0	0.0	1.0	0.0	4.0	15.0	28.0	0.0	0.0	9.0	6.0	8.0
0.0	1.0	1.0	1.0	32.0	1.0	0.0	0.0	0.0	0.0	1.0	0.0	1.0	0.0	3.0	0.0	25.0	1.0	1.0	13.0	6.0	8.0
0.0	0.0	1.0	1.0	28.0	0.0	0.0	0.0	1.0	1.0	1.0	0.0	1.0	0.0	2.0	0.0	0.0	0.0	1.0	7.0	5.0	8.0
0.0	0.0	0.0	1.0	26.0	1.0	0.0	0.0	1.0	1.0	1.0	0.0	1.0	0.0	3.0	0.0	8.0	0.0	0.0	6.0	6.0	8.0
0.0	0.0	1.0	1.0	29.0	0.0	0.0	0.0	1.0	0.0	0.0	0.0	1.0	0.0	3.0	25.0	2.0	0.0	0.0	7.0	6.0	7.0
0.0	0.0	0.0	1.0	34.0	0.0	0.0	0.0	1.0	0.0	1.0	0.0	1.0	0.0	2.0	0.0	2.0	0.0	1.0	5.0	6.0	7.0
0.0	1.0	1.0	1.0	21.0	1.0	1.0	1.0	1.0	0.0	1.0	0.0	1.0	0.0	1.0	0.0	0.0	0.0	1.0	13.0	6.0	6.0
0.0	0.0	1.0	1.0	32.0	1.0	0.0	0.0	1.0	1.0	1.0	0.0	1.0	0.0	2.0	0.0	0.0	0.0	0.0	9.0	6.0	8.0
0.0	0.0	1.0	1.0	29.0	0.0	0.0	0.0	0.0	0.0	1.0	0.0	1.0	0.0	3.0	5.0	2.0	0.0	0.0	7.0	5.0	3.0
0.0	1.0	1.0	1.0	17.0	1.0	0.0	0.0	1.0	1.0	0.0	0.0	1.0	0.0	2.0	3.0	0.0	0.0	0.0	13.0	4.0	5.0
0.0	1.0	0.0	1.0	24.0	1.0	0.0	0.0	1.0	0.0	1.0	0.0	1.0	0.0	2.0	16.0	1.0	0.0	0.0	8.0	6.0	6.0
0.0	0.0	1.0	1.0	31.0	0.0	0.0	0.0	0.0	0.0	0.0	0.0	1.0	0.0	3.0	10.0	5.0	0.0	0.0	8.0	6.0	4.0
0.0	0.0	0.0	1.0	23.0	1.0	0.0	0.0	1.0	1.0	1.0	1.0	1.0	0.0	1.0	0.0	0.0	0.0	1.0	2.0	6.0	8.0
0.0	1.0	1.0	1.0	44.0	0.0	0.0	1.0	1.0	0.0	1.0	0.0	1.0	0.0	3.0	5.0	0.0	0.0	0.0	9.0	4.0	5.0
0.0	1.0	1.0	1.0	31.0	1.0	0.0	1.0	1.0	0.0	0.0	0.0	1.0	0.0	2.0	4.0	3.0	0.0	1.0	8.0	4.0	6.0
0.0	0.0	1.0	1.0	26.0	0.0	0.0	0.0	1.0	1.0	1.0	0.0	1.0	1.0	2.0	0.0	0.0	0.0	0.0	4.0	4.0	8.0
0.0	0.0	0.0	1.0	23.0	0.0	0.0	0.0	1.0	0.0	1.0	0.0	1.0	0.0	3.0	0.0	0.0	1.0	1.0	9.0	5.0	5.0
0.0	0.0	0.0	1.0	20.0	1.0	0.0	0.0	1.0	0.0	1.0	0.0	1.0	0.0	3.0	0.0	10.0	0.0	0.0	6.0	6.0	8.0
0.0	1.0	1.0	1.0	79.0	1.0	1.0	0.0	1.0	1.0	1.0	1.0	1.0	0.0	4.0	4.0	3.0	0.0	1.0	11.0	2.0	4.0
0.0	1.0	1.0	1.0	27.0	1.0	0.0	0.0	1.0	1.0	1.0	0.0	0.0	0.0	3.0	0.0	30.0	0.0	1.0	9.0	6.0	5.0
0.0	0.0	0.0	1.0	15.0	1.0	0.0	0.0	0.0	0.0	1.0	0.0	1.0	1.0	5.0	25.0	15.0	0.0	0.0	7.0	6.0	2.0
0.0	1.0	0.0	1.0	25.0	1.0	0.0	0.0	1.0	1.0	1.0	0.0	1.0	0.0	2.0	0.0	15.0	0.0	1.0	11.0	5.0	8.0
0.0	1.0	1.0	1.0	16.0	1.0	0.0	0.0	1.0	1.0	1.0	0.0	1.0	0.0	3.0	0.0	10.0	0.0	0.0	5.0	6.0	8.0
0.0	0.0	0.0	0.0	30.0	1.0	0.0	0.0	0.0	1.0	0.0	0.0	0.0	0.0	2.0	5.0	0.0	1.0	0.0	8.0	4.0	4.0
0.0	1.0	0.0	1.0	30.0	1.0	0.0	1.0	1.0	1.0	0.0	0.0	1.0	0.0	2.0	0.0	0.0	0.0	1.0	13.0	5.0	7.0
0.0	1.0	0.0	1.0	24.0	0.0	0.0	0.0	1.0	1.0	1.0	0.0	1.0	0.0	2.0	2.0	1.0	0.0	1.0	13.0	5.0	8.0
0.0	0.0	0.0	1.0	23.0	1.0	0.0	0.0	1.0	1.0	1.0	0.0	1.0	0.0	3.0	0.0	30.0	0.0	1.0	13.0	6.0	6.0
0.0	0.0	0.0	1.0	25.0	0.0	0.0	0.0	1.0	0.0	1.0	0.0	1.0	0.0	2.0	0.0	0.0	0.0	1.0	7.0	6.0	8.0
0.0	1.0	0.0	1.0	30.0	0.0	0.0	0.0	1.0	0.0	1.0	0.0	1.0	0.0	1.0	0.0	0.0	0.0	1.0	4.0	5.0	6.0
0.0	0.0	0.0	1.0	28.0	0.0	0.0	0.0	0.0	1.0	0.0	0.0	0.0	0.0	3.0	12.0	8.0	0.0	1.0	3.0	4.0	7.0
0.0	0.0	1.0	1.0	27.0	0.0	0.0	0.0	1.0	1.0	0.0	0.0	1.0	0.0	4.0	25.0	20.0	1.0	0.0	8.0	5.0	4.0
0.0	1.0	1.0	1.0	32.0	1.0	0.0	0.0	1.0	1.0	1.0	0.0	1.0	0.0	3.0	0.0	0.0	0.0	0.0	11.0	5.0	4.0
0.0	0.0	0.0	1.0	28.0	0.0	0.0	0.0	1.0	0.0	0.0	0.0	1.0	0.0	3.0	0.0	0.0	0.0	1.0	10.0	5.0	8.0
0.0	1.0	1.0	1.0	26.0	1.0	0.0	0.0	1.0	1.0	1.0	0.0	1.0	0.0	2.0	7.0	3.0	1.0	0.0	7.0	4.0	4.0
0.0	1.0	0.0	1.0	40.0	1.0	0.0	0.0	0.0	0.0	1.0	0.0	1.0	0.0	3.0	1.0	1.0	0.0	0.0	9.0	5.0	8.0
0.0	0.0	1.0	1.0	22.0	0.0	0.0	0.0	1.0	1.0	1.0	0.0	1.0	0.0	2.0	1.0	0.0	0.0	0.0	11.0	6.0	5.0
0.0	1.0	1.0	1.0	29.0	1.0	0.0	0.0	1.0	0.0	1.0	0.0	1.0	0.0	5.0	0.0	30.0	1.0	0.0	11.0	5.0	6.0
0.0	1.0	1.0	1.0	27.0	1.0	0.0	1.0	1.0	0.0	1.0	0.0	1.0	0.0	3.0	0.0	0.0	0.0	1.0	9.0	5.0	8.0
0.0	0.0	0.0	1.0	27.0	1.0	0.0	0.0	1.0	0.0	1.0	0.0	1.0	0.0	2.0	0.0	0.0	0.0	0.0	4.0	5.0	5.0
0.0	0.0	1.0	1.0	30.0	0.0	0.0	0.0	1.0	0.0	0.0	0.0	1.0	0.0	2.0	0.0	0.0	0.0	1.0	6.0	6.0	8.0
0.0	0.0	0.0	1.0	21.0	0.0	0.0	0.0	1.0	1.0	1.0	0.0	1.0	0.0	1.0	0.0	0.0	0.0	0.0	5.0	6.0	8.0
0.0	0.0	1.0	1.0	32.0	0.0	0.0	0.0	1.0	0.0	1.0	0.0	1.0	0.0	3.0	30.0	20.0	0.0	1.0	1.0	4.0	8.0
0.0	0.0	0.0	0.0	24.0	1.0	0.0	0.0	1.0	1.0	1.0	0.0	1.0	0.0	4.0	4.0	5.0	0.0	0.0	7.0	5.0	5.0
0.0	0.0	0.0	1.0	21.0	0.0	0.0	0.0	1.0	1.0	1.0	1.0	1.0	0.0	3.0	20.0	4.0	0.0	0.0	1.0	5.0	8.0
0.0	0.0	1.0	1.0	21.0	1.0	0.0	0.0	0.0	0.0	1.0	0.0	1.0	0.0	3.0	30.0	10.0	0.0	0.0	9.0	4.0	5.0
0.0	0.0	1.0	1.0	27.0	0.0	0.0	0.0	1.0	1.0	1.0	0.0	1.0	0.0	2.0	0.0	0.0	0.0	0.0	10.0	5.0	6.0
0.0	0.0	0.0	1.0	21.0	1.0	0.0	0.0	1.0	0.0	1.0	0.0	1.0	0.0	1.0	0.0	0.0	0.0	0.0	11.0	4.0	8.0
0.0	1.0	0.0	1.0	27.0	0.0	0.0	0.0	1.0	1.0	0.0	0.0	1.0	0.0	3.0	0.0	0.0	0.0	0.0	7.0	6.0	8.0
0.0	1.0	0.0	1.0	29.0	1.0	0.0	0.0	0.0	0.0	1.0	0.0	1.0	0.0	5.0	25.0	30.0	1.0	1.0	8.0	6.0	2.0
0.0	0.0	0.0	1.0	33.0	0.0	0.0	0.0	0.0	1.0	0.0	0.0	1.0	0.0	3.0	0.0	0.0	0.0	1.0	9.0	6.0	7.0
0.0	1.0	0.0	1.0	37.0	0.0	0.0	0.0	1.0	1.0	1.0	0.0	1.0	0.0	3.0	0.0	0.0	0.0	0.0	11.0	6.0	6.0
0.0	0.0	0.0	1.0	22.0	1.0	0.0	0.0	0.0	0.0	0.0	0.0	1.0	0.0	5.0	0.0	30.0	1.0	1.0	9.0	4.0	3.0
0.0	1.0	0.0	1.0	28.0	1.0	0.0	0.0	0.0	0.0	1.0	0.0	1.0	0.0	3.0	0.0	0.0	0.0	0.0	9.0	6.0	8.0
0.0	1.0	0.0	1.0	24.0	1.0	0.0	0.0	1.0	0.0	1.0	0.0	1.0	0.0	3.0	0.0	0.0	0.0	0.0	11.0	6.0	5.0
0.0	1.0	1.0	1.0	35.0	1.0	1.0	1.0	1.0	0.0	1.0	0.0	1.0	1.0	5.0	20.0	30.0	1.0	1.0	10.0	3.0	1.0
0.0	0.0	0.0	1.0	30.0	1.0	0.0	0.0	1.0	1.0	1.0	0.0	1.0	0.0	1.0	0.0	0.0	0.0	0.0	8.0	6.0	8.0
0.0	1.0	0.0	1.0	27.0	1.0	0.0	0.0	1.0	1.0	0.0	0.0	1.0	0.0	3.0	1.0	4.0	0.0	1.0	10.0	6.0	6.0
0.0	0.0	1.0	1.0	34.0	1.0	0.0	0.0	1.0	1.0	1.0	0.0	1.0	0.0	2.0	0.0	1.0	0.0	0.0	11.0	4.0	6.0
0.0	1.0	1.0	1.0	27.0	1.0	0.0	0.0	1.0	1.0	1.0	0.0	1.0	1.0	5.0	0.0	30.0	0.0	1.0	8.0	4.0	6.0
0.0	1.0	0.0	1.0	39.0	0.0	0.0	0.0	1.0	1.0	1.0	0.0	1.0	1.0	2.0	0.0	0.0	0.0	1.0	6.0	5.0	8.0
0.0	1.0	1.0	1.0	28.0	0.0	0.0	0.0	1.0	0.0	1.0	0.0	0.0	1.0	4.0	7.0	2.0	0.0	1.0	5.0	4.0	3.0
0.0	1.0	0.0	1.0	23.0	0.0	0.0	0.0	1.0	1.0	1.0	0.0	1.0	0.0	3.0	0.0	30.0	0.0	1.0	13.0	6.0	2.0
0.0	0.0	0.0	1.0	21.0	1.0	0.0	0.0	0.0	0.0	0.0	0.0	1.0	0.0	3.0	0.0	0.0	0.0	1.0	7.0	4.0	6.0
0.0	1.0	0.0	1.0	27.0	0.0	0.0	0.0	1.0	1.0	1.0	0.0	1.0	0.0	3.0	0.0	1.0	0.0	0.0	13.0	3.0	2.0
0.0	0.0	0.0	1.0	48.0	1.0	0.0	0.0	0.0	1.0	1.0	0.0	1.0	0.0	5.0	0.0	0.0	1.0	1.0	1.0	4.0	8.0
0.0	1.0	1.0	1.0	28.0	0.0	0.0	0.0	1.0	1.0	1.0	0.0	1.0	0.0	3.0	10.0	3.0	0.0	1.0	9.0	4.0	5.0
0.0	0.0	0.0	1.0	34.0	1.0	0.0	0.0	0.0	0.0	0.0	0.0	1.0	1.0	3.0	30.0	0.0	1.0	0.0	6.0	4.0	1.0
0.0	0.0	0.0	1.0	21.0	0.0	0.0	0.0	1.0	1.0	1.0	0.0	1.0	0.0	3.0	0.0	0.0	1.0	0.0	10.0	4.0	6.0
0.0	0.0	1.0	1.0	28.0	0.0	0.0	0.0	1.0	0.0	1.0	1.0	1.0	0.0	2.0	0.0	0.0	0.0	1.0	9.0	6.0	8.0
0.0	1.0	0.0	1.0	25.0	1.0	0.0	0.0	1.0	0.0	0.0	0.0	1.0	0.0	3.0	10.0	0.0	0.0	1.0	13.0	4.0	4.0
0.0	0.0	0.0	1.0	26.0	0.0	0.0	0.0	0.0	1.0	1.0	0.0	1.0	0.0	1.0	0.0	0.0	0.0	1.0	8.0	4.0	8.0
0.0	1.0	1.0	1.0	26.0	0.0	0.0	0.0	1.0	1.0	1.0	0.0	1.0	0.0	3.0	0.0	2.0	0.0	1.0	5.0	5.0	7.0
0.0	0.0	0.0	1.0	27.0	1.0	0.0	1.0	1.0	1.0	1.0	0.0	1.0	0.0	4.0	14.0	14.0	0.0	0.0	12.0	5.0	7.0
0.0	1.0	0.0	1.0	42.0	0.0	0.0	0.0	1.0	1.0	1.0	0.0	1.0	0.0	3.0	0.0	0.0	0.0	0.0	5.0	5.0	7.0
0.0	1.0	1.0	1.0	33.0	0.0	0.0	0.0	1.0	1.0	1.0	0.0	1.0	0.0	2.0	5.0	0.0	0.0	0.0	10.0	5.0	8.0
0.0	0.0	0.0	1.0	21.0	0.0	0.0	0.0	1.0	1.0	1.0	0.0	1.0	1.0	1.0	0.0	0.0	0.0	1.0	1.0	6.0	6.0
0.0	0.0	1.0	1.0	26.0	0.0	0.0	0.0	1.0	0.0	1.0	0.0	1.0	0.0	3.0	0.0	0.0	0.0	1.0	13.0	6.0	8.0
0.0	1.0	1.0	1.0	22.0	0.0	1.0	0.0	1.0	1.0	1.0	0.0	1.0	0.0	2.0	0.0	0.0	0.0	0.0	10.0	6.0	6.0
0.0	0.0	0.0	1.0	30.0	0.0	0.0	0.0	1.0	1.0	1.0	0.0	1.0	0.0	1.0	0.0	0.0	0.0	1.0	3.0	6.0	8.0
0.0	0.0	1.0	1.0	22.0	1.0	1.0	0.0	1.0	0.0	1.0	0.0	1.0	0.0	3.0	3.0	2.0	0.0	0.0	9.0	5.0	3.0
0.0	0.0	0.0	1.0	27.0	0.0	0.0	0.0	1.0	1.0	1.0	0.0	1.0	0.0	1.0	0.0	0.0	0.0	0.0	7.0	6.0	8.0
0.0	0.0	0.0	1.0	32.0	0.0	0.0	0.0	1.0	1.0	1.0	0.0	1.0	0.0	2.0	0.0	4.0	0.0	0.0	7.0	6.0	8.0
0.0	1.0	0.0	1.0	38.0	0.0	0.0	0.0	1.0	1.0	1.0	0.0	1.0	0.0	2.0	0.0	1.0	0.0	0.0	13.0	4.0	7.0
0.0	1.0	1.0	1.0	32.0	1.0	0.0	1.0	0.0	0.0	1.0	1.0	0.0	1.0	3.0	0.0	0.0	0.0	1.0	9.0	4.0	4.0
0.0	0.0	1.0	1.0	36.0	1.0	0.0	0.0	1.0	0.0	1.0	0.0	1.0	0.0	3.0	0.0	0.0	0.0	1.0	9.0	5.0	6.0
0.0	1.0	0.0	1.0	32.0	0.0	0.0	0.0	0.0	1.0	1.0	0.0	1.0	0.0	3.0	0.0	0.0	0.0	0.0	12.0	4.0	6.0
0.0	0.0	0.0	1.0	26.0	0.0	0.0	0.0	1.0	1.0	1.0	0.0	1.0	0.0	1.0	0.0	0.0	0.0	1.0	9.0	6.0	8.0
0.0	0.0	1.0	1.0	29.0	1.0	0.0	0.0	1.0	1.0	1.0	0.0	1.0	0.0	2.0	30.0	2.0	0.0	0.0	8.0	6.0	8.0
0.0	0.0	1.0	1.0	20.0	0.0	0.0	0.0	1.0	1.0	1.0	0.0	1.0	0.0	4.0	5.0	5.0	0.0	0.0	10.0	6.0	5.0
0.0	0.0	0.0	0.0	28.0	0.0	0.0	0.0	0.0	0.0	1.0	0.0	1.0	0.0	1.0	0.0	0.0	0.0	0.0	11.0	3.0	5.0
0.0	0.0	0.0	1.0	26.0	0.0	0.0	0.0	1.0	0.0	1.0	0.0	1.0	0.0	1.0	0.0	0.0	0.0	1.0	6.0	6.0	8.0
0.0	0.0	0.0	1.0	23.0	0.0	0.0	0.0	1.0	1.0	1.0	0.0	1.0	0.0	1.0	0.0	0.0	0.0	1.0	9.0	6.0	7.0
0.0	1.0	1.0	1.0	24.0	1.0	0.0	0.0	1.0	0.0	0.0	0.0	1.0	0.0	5.0	30.0	30.0	1.0	1.0	8.0	2.0	4.0
0.0	0.0	1.0	1.0	29.0	0.0	0.0	0.0	1.0	1.0	1.0	0.0	1.0	0.0	1.0	2.0	0.0	0.0	0.0	7.0	6.0	8.0
0.0	1.0	0.0	1.0	31.0	1.0	1.0	0.0	1.0	0.0	1.0	0.0	1.0	0.0	1.0	0.0	0.0	0.0	1.0	4.0	5.0	1.0
0.0	1.0	1.0	1.0	29.0	1.0	0.0	0.0	1.0	0.0	1.0	0.0	1.0	0.0	3.0	10.0	0.0	0.0	1.0	10.0	6.0	7.0
0.0	0.0	0.0	1.0	21.0	0.0	0.0	0.0	0.0	0.0	0.0	0.0	0.0	1.0	3.0	0.0	0.0	0.0	0.0	3.0	4.0	5.0
0.0	1.0	0.0	1.0	30.0	0.0	0.0	0.0	1.0	1.0	1.0	0.0	1.0	0.0	2.0	0.0	0.0	0.0	0.0	8.0	6.0	8.0
0.0	0.0	0.0	1.0	30.0	0.0	0.0	0.0	0.0	1.0	1.0	0.0	1.0	0.0	2.0	4.0	10.0	0.0	0.0	3.0	6.0	6.0
0.0	0.0	0.0	0.0	27.0	0.0	0.0	0.0	1.0	1.0	1.0	0.0	1.0	0.0	2.0	0.0	0.0	0.0	0.0	3.0	5.0	6.0
0.0	1.0	0.0	1.0	28.0	0.0	0.0	1.0	1.0	1.0	1.0	0.0	1.0	0.0	5.0	0.0	3.0	1.0	1.0	13.0	6.0	5.0
0.0	0.0	1.0	1.0	20.0	0.0	0.0	0.0	1.0	1.0	1.0	0.0	1.0	0.0	2.0	0.0	5.0	0.0	0.0	12.0	6.0	6.0
0.0	0.0	0.0	1.0	24.0	1.0	0.0	0.0	0.0	1.0	0.0	0.0	1.0	0.0	3.0	0.0	10.0	0.0	0.0	10.0	5.0	6.0
0.0	1.0	0.0	1.0	21.0	0.0	0.0	0.0	1.0	1.0	0.0	0.0	1.0	0.0	2.0	15.0	3.0	0.0	0.0	9.0	5.0	8.0
0.0	0.0	1.0	1.0	24.0	0.0	0.0	0.0	1.0	1.0	1.0	0.0	1.0	1.0	3.0	30.0	0.0	0.0	1.0	7.0	6.0	7.0
0.0	1.0	0.0	1.0	23.0	1.0	0.0	0.0	1.0	1.0	1.0	0.0	1.0	0.0	2.0	0.0	0.0	0.0	0.0	13.0	6.0	7.0
0.0	0.0	0.0	1.0	28.0	0.0	0.0	0.0	1.0	1.0	1.0	0.0	1.0	0.0	1.0	0.0	0.0	0.0	0.0	8.0	4.0	3.0
0.0	0.0	0.0	1.0	25.0	0.0	0.0	0.0	1.0	1.0	1.0	0.0	1.0	0.0	2.0	0.0	0.0	0.0	0.0	8.0	5.0	6.0
0.0	0.0	1.0	1.0	26.0	1.0	0.0	0.0	1.0	1.0	1.0	0.0	1.0	0.0	3.0	14.0	18.0	1.0	1.0	10.0	6.0	8.0
0.0	1.0	0.0	1.0	22.0	0.0	0.0	0.0	1.0	0.0	1.0	0.0	1.0	0.0	4.0	0.0	10.0	1.0	0.0	13.0	5.0	2.0
0.0	0.0	0.0	1.0	40.0	0.0	0.0	0.0	1.0	0.0	0.0	0.0	1.0	0.0	4.0	0.0	0.0	0.0	0.0	2.0	4.0	2.0
0.0	0.0	0.0	1.0	27.0	0.0	0.0	0.0	0.0	1.0	1.0	0.0	1.0	0.0	2.0	2.0	0.0	0.0	0.0	6.0	6.0	8.0
0.0	0.0	0.0	1.0	30.0	1.0	0.0	0.0	1.0	1.0	0.0	0.0	0.0	0.0	3.0	0.0	0.0	0.0	1.0	3.0	2.0	3.0
0.0	1.0	0.0	1.0	27.0	0.0	0.0	0.0	1.0	0.0	0.0	0.0	1.0	0.0	2.0	0.0	0.0	0.0	1.0	9.0	5.0	7.0
0.0	0.0	0.0	1.0	27.0	0.0	0.0	0.0	1.0	0.0	1.0	0.0	1.0	0.0	2.0	0.0	2.0	0.0	1.0	4.0	6.0	8.0
0.0	1.0	0.0	1.0	21.0	0.0	0.0	0.0	1.0	1.0	1.0	0.0	1.0	0.0	2.0	0.0	3.0	0.0	1.0	7.0	6.0	8.0
0.0	0.0	0.0	1.0	34.0	0.0	0.0	0.0	1.0	0.0	1.0	0.0	1.0	0.0	2.0	0.0	0.0	0.0	0.0	4.0	5.0	6.0
0.0	0.0	0.0	1.0	22.0	1.0	0.0	0.0	1.0	1.0	1.0	0.0	1.0	0.0	1.0	0.0	0.0	0.0	1.0	9.0	6.0	8.0
0.0	0.0	0.0	1.0	33.0	0.0	0.0	0.0	1.0	1.0	1.0	0.0	1.0	0.0	2.0	0.0	0.0	0.0	0.0	2.0	6.0	7.0
0.0	1.0	0.0	1.0	23.0	1.0	0.0	0.0	1.0	0.0	1.0	0.0	1.0	0.0	2.0	1.0	0.0	0.0	1.0	10.0	5.0	5.0
0.0	0.0	0.0	1.0	25.0	0.0	0.0	0.0	0.0	1.0	1.0	0.0	1.0	1.0	4.0	20.0	30.0	1.0	0.0	7.0	6.0	1.0
0.0	0.0	0.0	0.0	29.0	0.0	0.0	0.0	0.0	1.0	0.0	0.0	1.0	0.0	3.0	0.0	30.0	0.0	1.0	10.0	6.0	8.0
0.0	0.0	0.0	1.0	30.0	0.0	0.0	0.0	1.0	1.0	1.0	0.0	1.0	0.0	1.0	1.0	0.0	0.0	0.0	5.0	6.0	8.0
0.0	0.0	1.0	1.0	25.0	0.0	0.0	0.0	0.0	0.0	1.0	0.0	1.0	0.0	3.0	0.0	0.0	0.0	1.0	9.0	4.0	7.0
0.0	0.0	1.0	1.0	26.0	0.0	0.0	0.0	1.0	1.0	1.0	0.0	1.0	0.0	2.0	4.0	2.0	0.0	1.0	5.0	6.0	8.0
0.0	0.0	0.0	1.0	24.0	1.0	0.0	0.0	1.0	1.0	1.0	1.0	1.0	0.0	2.0	0.0	0.0	0.0	1.0	9.0	4.0	7.0
0.0	0.0	0.0	1.0	25.0	0.0	0.0	0.0	1.0	0.0	1.0	0.0	1.0	0.0	1.0	0.0	0.0	0.0	0.0	8.0	6.0	8.0
0.0	0.0	0.0	1.0	22.0	0.0	0.0	0.0	1.0	1.0	0.0	0.0	1.0	0.0	2.0	0.0	0.0	0.0	0.0	1.0	4.0	6.0
0.0	0.0	1.0	1.0	27.0	1.0	0.0	0.0	1.0	1.0	1.0	0.0	1.0	0.0	2.0	0.0	0.0	0.0	0.0	11.0	6.0	6.0
0.0	1.0	1.0	1.0	26.0	1.0	0.0	0.0	0.0	1.0	1.0	0.0	1.0	0.0	4.0	15.0	28.0	1.0	1.0	12.0	5.0	1.0
0.0	1.0	0.0	1.0	21.0	1.0	0.0	0.0	1.0	1.0	1.0	0.0	1.0	0.0	4.0	0.0	1.0	0.0	0.0	10.0	6.0	1.0
0.0	0.0	0.0	1.0	34.0	0.0	0.0	0.0	1.0	1.0	1.0	0.0	1.0	1.0	2.0	22.0	0.0	1.0	0.0	1.0	5.0	5.0
0.0	1.0	1.0	1.0	28.0	0.0	0.0	1.0	1.0	1.0	1.0	0.0	1.0	0.0	5.0	10.0	0.0	0.0	0.0	12.0	5.0	2.0
0.0	0.0	0.0	1.0	28.0	0.0	0.0	0.0	0.0	1.0	1.0	0.0	1.0	0.0	2.0	0.0	0.0	0.0	1.0	8.0	5.0	6.0
0.0	0.0	1.0	1.0	27.0	1.0	0.0	0.0	1.0	1.0	1.0	0.0	1.0	0.0	1.0	0.0	0.0	0.0	1.0	10.0	6.0	8.0
0.0	1.0	1.0	1.0	24.0	1.0	0.0	0.0	1.0	1.0	1.0	0.0	1.0	0.0	3.0	0.0	0.0	0.0	0.0	9.0	6.0	8.0
0.0	0.0	0.0	1.0	26.0	1.0	0.0	0.0	1.0	1.0	1.0	0.0	1.0	0.0	1.0	0.0	0.0	0.0	0.0	6.0	6.0	6.0
0.0	1.0	0.0	1.0	26.0	1.0	0.0	0.0	1.0	1.0	1.0	0.0	1.0	1.0	3.0	0.0	3.0	0.0	1.0	2.0	5.0	3.0
0.0	0.0	1.0	1.0	22.0	1.0	0.0	0.0	1.0	0.0	1.0	0.0	1.0	0.0	2.0	0.0	0.0	0.0	0.0	7.0	4.0	6.0
0.0	0.0	0.0	1.0	19.0	1.0	0.0	0.0	1.0	1.0	1.0	0.0	1.0	0.0	1.0	0.0	0.0	0.0	0.0	7.0	6.0	8.0
0.0	1.0	0.0	1.0	24.0	0.0	0.0	0.0	1.0	1.0	1.0	0.0	1.0	0.0	3.0	0.0	0.0	0.0	1.0	10.0	6.0	8.0
0.0	1.0	0.0	1.0	23.0	1.0	0.0	1.0	1.0	1.0	1.0	0.0	1.0	0.0	3.0	0.0	0.0	0.0	1.0	11.0	6.0	6.0
0.0	0.0	0.0	1.0	28.0	0.0	0.0	0.0	1.0	0.0	1.0	0.0	1.0	0.0	1.0	0.0	0.0	0.0	1.0	12.0	6.0	7.0
0.0	0.0	1.0	1.0	38.0	0.0	0.0	0.0	1.0	1.0	1.0	0.0	1.0	0.0	2.0	0.0	25.0	0.0	0.0	8.0	5.0	6.0
0.0	1.0	1.0	1.0	25.0	0.0	0.0	0.0	0.0	1.0	1.0	0.0	1.0	0.0	2.0	0.0	0.0	0.0	0.0	13.0	4.0	3.0
0.0	1.0	1.0	1.0	35.0	1.0	0.0	0.0	0.0	0.0	1.0	0.0	1.0	0.0	4.0	30.0	14.0	1.0	0.0	7.0	6.0	7.0
0.0	0.0	0.0	1.0	28.0	0.0	0.0	0.0	0.0	0.0	1.0	0.0	1.0	1.0	3.0	6.0	14.0	0.0	1.0	5.0	5.0	1.0
0.0	0.0	1.0	1.0	26.0	1.0	0.0	0.0	1.0	1.0	1.0	0.0	1.0	0.0	3.0	0.0	28.0	0.0	0.0	8.0	5.0	8.0
0.0	0.0	0.0	0.0	22.0	0.0	0.0	0.0	1.0	1.0	1.0	1.0	1.0	0.0	1.0	0.0	0.0	0.0	1.0	6.0	6.0	5.0
0.0	1.0	0.0	1.0	31.0	0.0	0.0	0.0	0.0	1.0	0.0	0.0	1.0	0.0	1.0	0.0	0.0	0.0	1.0	5.0	5.0	6.0
0.0	1.0	1.0	1.0	28.0	1.0	0.0	0.0	1.0	0.0	0.0	0.0	1.0	0.0	4.0	0.0	0.0	0.0	1.0	9.0	4.0	1.0
0.0	0.0	0.0	1.0	21.0	1.0	0.0	0.0	0.0	1.0	1.0	0.0	1.0	0.0	3.0	0.0	0.0	0.0	0.0	9.0	5.0	8.0
0.0	1.0	1.0	1.0	25.0	1.0	0.0	0.0	1.0	1.0	1.0	0.0	1.0	0.0	3.0	0.0	1.0	0.0	0.0	8.0	6.0	8.0
0.0	0.0	0.0	0.0	33.0	1.0	0.0	0.0	1.0	1.0	1.0	0.0	1.0	0.0	3.0	0.0	0.0	0.0	1.0	4.0	6.0	8.0
0.0	0.0	0.0	1.0	29.0	0.0	0.0	0.0	1.0	1.0	1.0	0.0	1.0	0.0	2.0	0.0	0.0	0.0	1.0	9.0	5.0	7.0
0.0	0.0	0.0	1.0	22.0	0.0	0.0	0.0	1.0	1.0	1.0	0.0	0.0	0.0	1.0	3.0	14.0	0.0	0.0	7.0	6.0	6.0
0.0	0.0	1.0	1.0	24.0	1.0	0.0	0.0	1.0	1.0	1.0	0.0	1.0	0.0	2.0	0.0	0.0	0.0	1.0	9.0	4.0	8.0
0.0	0.0	0.0	1.0	23.0	0.0	0.0	0.0	1.0	1.0	1.0	0.0	1.0	0.0	1.0	0.0	0.0	0.0	0.0	5.0	6.0	8.0
0.0	1.0	0.0	1.0	32.0	0.0	0.0	0.0	0.0	1.0	1.0	0.0	1.0	0.0	2.0	15.0	0.0	0.0	1.0	8.0	6.0	8.0
0.0	1.0	1.0	1.0	24.0	0.0	0.0	0.0	1.0	1.0	0.0	0.0	0.0	0.0	2.0	0.0	0.0	0.0	1.0	8.0	4.0	7.0
0.0	0.0	1.0	1.0	24.0	0.0	0.0	0.0	1.0	1.0	1.0	0.0	1.0	0.0	1.0	0.0	0.0	0.0	1.0	9.0	6.0	8.0
0.0	0.0	0.0	1.0	26.0	1.0	0.0	0.0	1.0	1.0	1.0	0.0	1.0	0.0	2.0	0.0	0.0	0.0	1.0	9.0	6.0	7.0
0.0	0.0	1.0	1.0	27.0	1.0	0.0	0.0	1.0	1.0	1.0	0.0	1.0	0.0	2.0	0.0	5.0	0.0	0.0	11.0	5.0	7.0
0.0	1.0	1.0	1.0	27.0	0.0	1.0	0.0	1.0	1.0	1.0	0.0	1.0	0.0	2.0	0.0	0.0	0.0	0.0	12.0	5.0	4.0
0.0	0.0	1.0	1.0	22.0	1.0	0.0	0.0	1.0	0.0	1.0	0.0	1.0	0.0	2.0	0.0	0.0	0.0	0.0	6.0	6.0	8.0
0.0	0.0	0.0	1.0	21.0	0.0	0.0	0.0	1.0	1.0	1.0	0.0	1.0	0.0	2.0	2.0	0.0	0.0	0.0	10.0	6.0	7.0
0.0	1.0	1.0	1.0	26.0	1.0	0.0	0.0	1.0	0.0	1.0	0.0	1.0	0.0	2.0	0.0	0.0	0.0	1.0	2.0	6.0	8.0
0.0	0.0	0.0	1.0	40.0	0.0	0.0	0.0	1.0	1.0	1.0	0.0	1.0	0.0	2.0	0.0	0.0	0.0	1.0	5.0	6.0	8.0
0.0	1.0	0.0	1.0	25.0	1.0	0.0	0.0	1.0	1.0	0.0	0.0	1.0	0.0	2.0	0.0	0.0	0.0	1.0	12.0	6.0	8.0
0.0	1.0	1.0	1.0	42.0	0.0	0.0	0.0	1.0	0.0	1.0	0.0	1.0	0.0	2.0	0.0	0.0	0.0	0.0	8.0	5.0	7.0
0.0	0.0	0.0	1.0	27.0	1.0	1.0	0.0	1.0	1.0	1.0	0.0	1.0	0.0	2.0	0.0	0.0	0.0	0.0	9.0	4.0	6.0
0.0	0.0	1.0	1.0	33.0	0.0	0.0	0.0	1.0	1.0	1.0	0.0	1.0	0.0	2.0	0.0	0.0	1.0	0.0	12.0	3.0	6.0
0.0	0.0	0.0	0.0	22.0	1.0	0.0	0.0	0.0	0.0	1.0	0.0	1.0	0.0	5.0	15.0	0.0	0.0	1.0	11.0	3.0	3.0
0.0	0.0	1.0	1.0	25.0	1.0	0.0	0.0	1.0	1.0	0.0	0.0	1.0	0.0	2.0	0.0	2.0	0.0	0.0	12.0	4.0	4.0
0.0	1.0	0.0	1.0	34.0	0.0	1.0	0.0	0.0	1.0	1.0	0.0	1.0	0.0	1.0	0.0	0.0	0.0	0.0	10.0	5.0	8.0
0.0	1.0	0.0	1.0	28.0	0.0	0.0	0.0	0.0	1.0	1.0	0.0	1.0	0.0	1.0	0.0	0.0	0.0	0.0	10.0	6.0	8.0
0.0	1.0	1.0	1.0	30.0	0.0	0.0	1.0	1.0	1.0	1.0	0.0	1.0	0.0	3.0	0.0	0.0	0.0	0.0	8.0	4.0	8.0
0.0	1.0	1.0	1.0	26.0	0.0	0.0	0.0	1.0	1.0	1.0	0.0	1.0	0.0	1.0	3.0	0.0	0.0	1.0	9.0	6.0	7.0
0.0	0.0	0.0	1.0	23.0	0.0	0.0	0.0	1.0	1.0	1.0	0.0	1.0	0.0	3.0	0.0	0.0	0.0	0.0	12.0	4.0	5.0
0.0	0.0	0.0	1.0	29.0	1.0	0.0	0.0	1.0	1.0	1.0	0.0	1.0	1.0	3.0	10.0	0.0	1.0	0.0	7.0	4.0	8.0
0.0	0.0	0.0	1.0	23.0	1.0	0.0	0.0	1.0	0.0	0.0	0.0	1.0	1.0	3.0	20.0	0.0	0.0	1.0	8.0	2.0	2.0
0.0	1.0	0.0	1.0	30.0	0.0	0.0	0.0	1.0	1.0	1.0	0.0	1.0	0.0	3.0	0.0	0.0	0.0	0.0	12.0	4.0	2.0
0.0	0.0	0.0	1.0	30.0	0.0	0.0	0.0	1.0	0.0	0.0	0.0	1.0	0.0	3.0	0.0	0.0	0.0	0.0	6.0	6.0	8.0
0.0	0.0	1.0	1.0	33.0	0.0	0.0	0.0	1.0	1.0	1.0	0.0	1.0	0.0	3.0	0.0	0.0	0.0	0.0	10.0	6.0	6.0
0.0	0.0	0.0	1.0	33.0	0.0	0.0	0.0	1.0	1.0	1.0	0.0	1.0	0.0	2.0	0.0	5.0	0.0	1.0	8.0	5.0	8.0
0.0	1.0	1.0	1.0	27.0	1.0	0.0	0.0	1.0	1.0	1.0	0.0	1.0	0.0	3.0	0.0	0.0	0.0	1.0	9.0	3.0	7.0
0.0	0.0	0.0	1.0	25.0	1.0	0.0	0.0	0.0	0.0	1.0	0.0	1.0	0.0	2.0	5.0	2.0	0.0	0.0	9.0	5.0	3.0
0.0	0.0	0.0	1.0	26.0	1.0	0.0	0.0	1.0	1.0	1.0	0.0	1.0	0.0	1.0	0.0	0.0	0.0	0.0	10.0	6.0	5.0
0.0	0.0	0.0	1.0	26.0	0.0	0.0	0.0	1.0	1.0	1.0	0.0	1.0	0.0	1.0	0.0	0.0	0.0	0.0	7.0	6.0	8.0
0.0	0.0	0.0	1.0	25.0	1.0	0.0	0.0	1.0	1.0	1.0	0.0	1.0	0.0	2.0	0.0	0.0	0.0	1.0	3.0	6.0	8.0
0.0	0.0	0.0	1.0	19.0	0.0	0.0	0.0	1.0	1.0	1.0	0.0	1.0	0.0	2.0	0.0	4.0	0.0	1.0	6.0	5.0	3.0
0.0	0.0	1.0	1.0	35.0	1.0	0.0	0.0	1.0	1.0	1.0	0.0	1.0	0.0	3.0	0.0	0.0	0.0	1.0	11.0	6.0	4.0
0.0	1.0	1.0	1.0	30.0	0.0	0.0	0.0	1.0	0.0	1.0	0.0	1.0	0.0	2.0	0.0	0.0	0.0	1.0	11.0	6.0	6.0
0.0	0.0	0.0	1.0	22.0	0.0	0.0	0.0	0.0	0.0	1.0	0.0	1.0	0.0	3.0	0.0	0.0	0.0	0.0	3.0	6.0	6.0
0.0	1.0	0.0	1.0	20.0	1.0	1.0	0.0	1.0	0.0	1.0	0.0	1.0	0.0	1.0	0.0	0.0	0.0	0.0	13.0	6.0	7.0
0.0	1.0	1.0	1.0	29.0	0.0	0.0	0.0	1.0	1.0	1.0	0.0	1.0	0.0	4.0	0.0	0.0	0.0	1.0	12.0	6.0	8.0
0.0	1.0	0.0	1.0	32.0	0.0	0.0	0.0	1.0	1.0	1.0	0.0	1.0	0.0	2.0	0.0	0.0	0.0	0.0	12.0	5.0	5.0
0.0	1.0	0.0	1.0	30.0	0.0	0.0	0.0	1.0	1.0	1.0	0.0	1.0	0.0	2.0	0.0	4.0	0.0	0.0	11.0	4.0	7.0
0.0	1.0	0.0	1.0	22.0	0.0	0.0	0.0	1.0	1.0	1.0	1.0	1.0	1.0	2.0	3.0	2.0	0.0	1.0	7.0	4.0	5.0
0.0	0.0	0.0	1.0	27.0	0.0	0.0	0.0	1.0	0.0	1.0	0.0	0.0	0.0	1.0	0.0	0.0	0.0	0.0	9.0	4.0	8.0
0.0	1.0	0.0	1.0	25.0	1.0	0.0	0.0	1.0	1.0	1.0	0.0	1.0	0.0	1.0	0.0	0.0	0.0	0.0	11.0	6.0	8.0
0.0	1.0	0.0	1.0	27.0	0.0	0.0	0.0	1.0	0.0	0.0	0.0	1.0	0.0	4.0	0.0	30.0	0.0	0.0	11.0	4.0	1.0
0.0	0.0	0.0	1.0	25.0	0.0	0.0	0.0	1.0	1.0	1.0	0.0	1.0	0.0	3.0	30.0	3.0	1.0	0.0	13.0	5.0	5.0
0.0	1.0	1.0	1.0	27.0	1.0	0.0	0.0	1.0	1.0	1.0	0.0	1.0	0.0	2.0	30.0	0.0	0.0	1.0	12.0	6.0	8.0
0.0	0.0	0.0	1.0	27.0	1.0	0.0	0.0	1.0	1.0	1.0	0.0	0.0	0.0	3.0	0.0	0.0	0.0	0.0	5.0	6.0	6.0
0.0	0.0	1.0	1.0	26.0	0.0	0.0	0.0	0.0	1.0	1.0	0.0	1.0	0.0	2.0	0.0	0.0	0.0	1.0	8.0	5.0	8.0
0.0	1.0	0.0	0.0	63.0	0.0	0.0	0.0	0.0	0.0	0.0	0.0	1.0	0.0	3.0	0.0	4.0	1.0	0.0	3.0	4.0	1.0
0.0	0.0	0.0	1.0	36.0	0.0	0.0	1.0	1.0	1.0	1.0	0.0	1.0	0.0	1.0	0.0	0.0	1.0	1.0	12.0	5.0	7.0
0.0	0.0	1.0	1.0	35.0	1.0	0.0	0.0	0.0	0.0	0.0	0.0	1.0	1.0	4.0	30.0	22.0	1.0	1.0	6.0	5.0	4.0
0.0	0.0	1.0	1.0	27.0	0.0	0.0	0.0	0.0	0.0	0.0	0.0	0.0	0.0	3.0	0.0	0.0	0.0	0.0	9.0	4.0	3.0
0.0	0.0	0.0	1.0	22.0	1.0	0.0	0.0	1.0	0.0	0.0	0.0	1.0	0.0	3.0	0.0	0.0	0.0	0.0	5.0	4.0	3.0
0.0	1.0	1.0	1.0	26.0	0.0	1.0	0.0	1.0	1.0	1.0	0.0	1.0	0.0	2.0	1.0	0.0	0.0	1.0	11.0	6.0	8.0
0.0	1.0	1.0	1.0	37.0	1.0	0.0	0.0	1.0	1.0	1.0	0.0	1.0	0.0	3.0	2.0	0.0	0.0	1.0	6.0	4.0	8.0
0.0	1.0	1.0	1.0	29.0	1.0	0.0	0.0	0.0	1.0	0.0	1.0	1.0	0.0	2.0	0.0	0.0	1.0	0.0	13.0	6.0	8.0
0.0	0.0	0.0	1.0	21.0	0.0	0.0	0.0	1.0	0.0	1.0	0.0	1.0	0.0	2.0	3.0	0.0	0.0	0.0	4.0	6.0	6.0
0.0	1.0	0.0	1.0	27.0	1.0	0.0	0.0	0.0	0.0	1.0	0.0	1.0	0.0	3.0	0.0	0.0	0.0	0.0	11.0	4.0	3.0
0.0	1.0	0.0	1.0	36.0	1.0	0.0	0.0	1.0	1.0	1.0	0.0	1.0	1.0	3.0	10.0	10.0	0.0	0.0	5.0	5.0	2.0
0.0	0.0	1.0	1.0	33.0	1.0	0.0	0.0	1.0	0.0	1.0	0.0	1.0	0.0	3.0	0.0	0.0	0.0	0.0	7.0	4.0	5.0
0.0	1.0	1.0	1.0	25.0	1.0	0.0	0.0	1.0	1.0	1.0	0.0	1.0	1.0	2.0	0.0	0.0	0.0	1.0	12.0	5.0	3.0
0.0	0.0	0.0	1.0	32.0	0.0	0.0	0.0	1.0	0.0	1.0	0.0	1.0	0.0	4.0	3.0	30.0	0.0	0.0	2.0	5.0	2.0
0.0	0.0	0.0	1.0	18.0	0.0	0.0	0.0	1.0	1.0	1.0	0.0	1.0	0.0	2.0	0.0	0.0	0.0	0.0	11.0	6.0	7.0
0.0	0.0	0.0	1.0	30.0	1.0	0.0	0.0	0.0	1.0	1.0	0.0	1.0	0.0	1.0	0.0	0.0	0.0	1.0	7.0	5.0	8.0
0.0	0.0	0.0	1.0	27.0	1.0	0.0	0.0	1.0	1.0	1.0	0.0	1.0	0.0	2.0	0.0	2.0	0.0	0.0	8.0	6.0	8.0
0.0	0.0	0.0	1.0	27.0	0.0	0.0	0.0	1.0	0.0	0.0	0.0	1.0	0.0	1.0	0.0	0.0	0.0	1.0	7.0	6.0	8.0
0.0	1.0	0.0	1.0	24.0	0.0	0.0	0.0	0.0	1.0	1.0	0.0	1.0	0.0	3.0	15.0	0.0	0.0	0.0	8.0	6.0	5.0
0.0	0.0	0.0	1.0	24.0	0.0	0.0	0.0	1.0	1.0	1.0	0.0	1.0	0.0	2.0	0.0	0.0	0.0	0.0	7.0	6.0	8.0
0.0	0.0	0.0	1.0	25.0	1.0	0.0	0.0	1.0	1.0	1.0	0.0	1.0	0.0	1.0	0.0	0.0	0.0	0.0	10.0	6.0	6.0
0.0	1.0	1.0	1.0	28.0	1.0	1.0	1.0	1.0	1.0	1.0	0.0	1.0	0.0	5.0	0.0	30.0	0.0	1.0	9.0	6.0	6.0
0.0	1.0	1.0	1.0	37.0	0.0	0.0	0.0	0.0	0.0	1.0	0.0	1.0	0.0	3.0	0.0	0.0	1.0	0.0	11.0	4.0	4.0
0.0	0.0	0.0	1.0	27.0	0.0	0.0	0.0	1.0	1.0	1.0	0.0	1.0	0.0	2.0	0.0	2.0	0.0	1.0	5.0	5.0	7.0
0.0	0.0	0.0	1.0	27.0	0.0	0.0	0.0	0.0	0.0	0.0	0.0	1.0	0.0	2.0	0.0	1.0	1.0	0.0	5.0	4.0	7.0
0.0	0.0	0.0	1.0	19.0	0.0	0.0	0.0	1.0	1.0	1.0	0.0	1.0	0.0	1.0	0.0	0.0	0.0	0.0	4.0	6.0	7.0
0.0	1.0	0.0	1.0	20.0	0.0	0.0	0.0	1.0	1.0	1.0	0.0	1.0	0.0	2.0	0.0	0.0	0.0	0.0	10.0	6.0	8.0
0.0	1.0	1.0	1.0	25.0	1.0	0.0	1.0	1.0	1.0	0.0	0.0	1.0	0.0	3.0	0.0	0.0	0.0	0.0	13.0	4.0	4.0
0.0	0.0	0.0	1.0	27.0	1.0	0.0	0.0	1.0	0.0	1.0	0.0	1.0	0.0	1.0	0.0	0.0	0.0	0.0	11.0	3.0	5.0
0.0	1.0	1.0	1.0	24.0	1.0	0.0	0.0	1.0	1.0	1.0	1.0	1.0	0.0	2.0	0.0	0.0	0.0	1.0	5.0	5.0	4.0
0.0	1.0	0.0	1.0	27.0	0.0	0.0	0.0	1.0	1.0	1.0	0.0	1.0	0.0	1.0	0.0	30.0	0.0	0.0	8.0	6.0	8.0
0.0	1.0	0.0	1.0	23.0	1.0	0.0	0.0	1.0	1.0	1.0	0.0	1.0	0.0	3.0	0.0	2.0	0.0	1.0	9.0	6.0	8.0
0.0	0.0	0.0	1.0	20.0	1.0	0.0	0.0	1.0	1.0	1.0	0.0	1.0	0.0	3.0	0.0	1.0	0.0	1.0	9.0	5.0	3.0
0.0	1.0	1.0	1.0	28.0	1.0	0.0	1.0	1.0	0.0	0.0	0.0	1.0	0.0	4.0	0.0	30.0	1.0	1.0	13.0	4.0	6.0
0.0	1.0	1.0	1.0	34.0	1.0	0.0	0.0	0.0	0.0	1.0	0.0	1.0	0.0	3.0	0.0	0.0	0.0	1.0	8.0	5.0	7.0
0.0	1.0	1.0	1.0	38.0	0.0	0.0	0.0	1.0	0.0	1.0	0.0	1.0	0.0	3.0	0.0	0.0	0.0	0.0	7.0	6.0	7.0
0.0	0.0	0.0	0.0	30.0	0.0	0.0	0.0	1.0	0.0	1.0	0.0	0.0	1.0	2.0	0.0	0.0	0.0	0.0	2.0	5.0	6.0
0.0	1.0	1.0	1.0	22.0	1.0	1.0	1.0	1.0	0.0	0.0	0.0	1.0	0.0	4.0	1.0	5.0	0.0	0.0	10.0	5.0	8.0
0.0	1.0	0.0	1.0	48.0	0.0	0.0	0.0	1.0	0.0	1.0	0.0	1.0	0.0	3.0	2.0	0.0	0.0	0.0	5.0	6.0	8.0
0.0	0.0	0.0	1.0	30.0	0.0	0.0	0.0	0.0	0.0	0.0	0.0	1.0	0.0	2.0	0.0	0.0	0.0	0.0	6.0	4.0	5.0
0.0	1.0	1.0	1.0	20.0	0.0	0.0	0.0	1.0	1.0	0.0	0.0	1.0	1.0	4.0	30.0	30.0	1.0	1.0	8.0	6.0	1.0
0.0	0.0	0.0	1.0	17.0	0.0	0.0	0.0	1.0	0.0	1.0	0.0	1.0	0.0	1.0	1.0	0.0	0.0	0.0	6.0	6.0	6.0
0.0	0.0	0.0	1.0	21.0	0.0	0.0	0.0	0.0	0.0	1.0	0.0	1.0	0.0	3.0	20.0	0.0	0.0	1.0	3.0	6.0	8.0
0.0	0.0	1.0	1.0	34.0	1.0	0.0	0.0	0.0	0.0	1.0	0.0	1.0	0.0	2.0	0.0	0.0	0.0	1.0	7.0	4.0	8.0
0.0	0.0	0.0	1.0	27.0	0.0	0.0	0.0	1.0	1.0	0.0	0.0	1.0	0.0	2.0	0.0	0.0	0.0	1.0	7.0	6.0	8.0
0.0	1.0	1.0	1.0	31.0	0.0	0.0	0.0	1.0	1.0	1.0	0.0	1.0	0.0	3.0	0.0	0.0	0.0	1.0	12.0	5.0	6.0
0.0	1.0	0.0	1.0	31.0	1.0	0.0	0.0	1.0	1.0	1.0	0.0	1.0	0.0	2.0	0.0	7.0	0.0	1.0	10.0	4.0	7.0
0.0	0.0	0.0	1.0	30.0	1.0	0.0	0.0	1.0	0.0	1.0	0.0	1.0	0.0	3.0	30.0	30.0	1.0	0.0	10.0	5.0	4.0
0.0	0.0	0.0	1.0	24.0	1.0	0.0	0.0	1.0	1.0	1.0	0.0	1.0	0.0	1.0	0.0	0.0	0.0	1.0	2.0	6.0	8.0
0.0	0.0	1.0	1.0	35.0	1.0	0.0	0.0	0.0	1.0	1.0	0.0	1.0	1.0	4.0	30.0	30.0	1.0	0.0	6.0	4.0	6.0
0.0	1.0	0.0	1.0	48.0	0.0	0.0	0.0	1.0	1.0	1.0	0.0	1.0	0.0	3.0	5.0	1.0	1.0	0.0	8.0	6.0	8.0
0.0	0.0	1.0	1.0	26.0	1.0	0.0	0.0	1.0	0.0	1.0	0.0	1.0	1.0	4.0	0.0	5.0	0.0	0.0	6.0	5.0	8.0
0.0	0.0	0.0	1.0	21.0	0.0	0.0	0.0	1.0	1.0	1.0	0.0	1.0	0.0	2.0	15.0	0.0	0.0	0.0	2.0	6.0	6.0
0.0	1.0	0.0	1.0	36.0	0.0	0.0	0.0	0.0	1.0	1.0	0.0	0.0	0.0	3.0	4.0	20.0	0.0	0.0	6.0	4.0	2.0
0.0	0.0	1.0	1.0	29.0	1.0	0.0	0.0	1.0	1.0	1.0	0.0	0.0	0.0	2.0	0.0	0.0	0.0	0.0	8.0	4.0	5.0
0.0	0.0	0.0	1.0	33.0	0.0	0.0	0.0	1.0	1.0	1.0	0.0	1.0	0.0	3.0	0.0	0.0	0.0	0.0	6.0	6.0	8.0
0.0	0.0	0.0	1.0	25.0	0.0	0.0	0.0	1.0	1.0	1.0	0.0	1.0	0.0	2.0	0.0	0.0	0.0	0.0	6.0	5.0	6.0
0.0	0.0	0.0	1.0	33.0	1.0	0.0	0.0	1.0	1.0	1.0	0.0	1.0	0.0	3.0	13.0	0.0	0.0	1.0	2.0	4.0	2.0
0.0	0.0	1.0	1.0	20.0	1.0	0.0	0.0	1.0	0.0	1.0	0.0	1.0	0.0	3.0	20.0	30.0	0.0	0.0	8.0	6.0	8.0
0.0	0.0	0.0	1.0	30.0	1.0	0.0	1.0	1.0	0.0	1.0	0.0	1.0	0.0	3.0	0.0	0.0	0.0	1.0	2.0	5.0	7.0
0.0	1.0	1.0	1.0	37.0	1.0	0.0	1.0	1.0	1.0	1.0	0.0	0.0	0.0	4.0	0.0	30.0	0.0	0.0	13.0	4.0	3.0
0.0	0.0	0.0	0.0	23.0	1.0	0.0	0.0	1.0	0.0	0.0	0.0	1.0	0.0	1.0	0.0	0.0	0.0	0.0	9.0	4.0	7.0
0.0	1.0	1.0	1.0	24.0	0.0	0.0	0.0	1.0	1.0	0.0	0.0	1.0	0.0	3.0	0.0	0.0	0.0	0.0	10.0	5.0	6.0
0.0	0.0	1.0	1.0	28.0	1.0	0.0	0.0	0.0	1.0	1.0	0.0	1.0	0.0	2.0	4.0	8.0	0.0	1.0	7.0	5.0	6.0
0.0	1.0	0.0	1.0	30.0	1.0	0.0	0.0	1.0	1.0	1.0	0.0	1.0	0.0	5.0	3.0	1.0	0.0	0.0	9.0	4.0	3.0
0.0	0.0	0.0	1.0	26.0	1.0	0.0	0.0	0.0	0.0	0.0	0.0	1.0	0.0	3.0	0.0	0.0	0.0	0.0	12.0	6.0	5.0
0.0	0.0	0.0	1.0	23.0	0.0	0.0	0.0	1.0	1.0	1.0	0.0	1.0	0.0	2.0	0.0	0.0	0.0	0.0	4.0	6.0	8.0
0.0	1.0	1.0	1.0	25.0	0.0	0.0	0.0	0.0	1.0	1.0	0.0	1.0	0.0	1.0	2.0	0.0	0.0	1.0	10.0	6.0	7.0
0.0	1.0	0.0	1.0	29.0	0.0	0.0	0.0	1.0	0.0	1.0	0.0	1.0	0.0	2.0	0.0	0.0	0.0	1.0	10.0	5.0	6.0
0.0	0.0	0.0	1.0	31.0	0.0	0.0	0.0	0.0	1.0	1.0	0.0	1.0	0.0	2.0	0.0	0.0	0.0	0.0	7.0	5.0	8.0
0.0	1.0	0.0	1.0	27.0	0.0	0.0	0.0	1.0	0.0	0.0	0.0	1.0	0.0	2.0	0.0	0.0	0.0	0.0	9.0	4.0	5.0
0.0	1.0	0.0	1.0	28.0	0.0	0.0	0.0	0.0	1.0	1.0	0.0	1.0	0.0	2.0	1.0	2.0	0.0	0.0	5.0	5.0	7.0
0.0	0.0	0.0	1.0	30.0	1.0	0.0	0.0	1.0	0.0	1.0	0.0	1.0	0.0	2.0	0.0	0.0	0.0	1.0	9.0	4.0	7.0
0.0	1.0	1.0	1.0	28.0	0.0	0.0	0.0	1.0	0.0	1.0	0.0	0.0	1.0	2.0	0.0	2.0	0.0	0.0	6.0	6.0	3.0
0.0	0.0	0.0	1.0	22.0	0.0	0.0	0.0	1.0	0.0	0.0	0.0	1.0	0.0	1.0	0.0	0.0	0.0	0.0	1.0	5.0	4.0
0.0	0.0	0.0	1.0	25.0	0.0	0.0	0.0	1.0	1.0	1.0	0.0	1.0	0.0	3.0	0.0	0.0	0.0	0.0	11.0	4.0	1.0
0.0	1.0	0.0	1.0	21.0	0.0	0.0	1.0	1.0	1.0	0.0	0.0	1.0	0.0	2.0	0.0	0.0	0.0	0.0	8.0	6.0	8.0
0.0	1.0	1.0	1.0	28.0	0.0	0.0	0.0	1.0	1.0	1.0	0.0	1.0	0.0	3.0	3.0	25.0	1.0	1.0	11.0	6.0	6.0
0.0	0.0	0.0	1.0	24.0	0.0	0.0	0.0	1.0	1.0	1.0	0.0	1.0	0.0	1.0	0.0	0.0	0.0	1.0	9.0	5.0	6.0
0.0	0.0	0.0	1.0	33.0	0.0	0.0	0.0	1.0	1.0	1.0	0.0	0.0	0.0	1.0	30.0	2.0	0.0	1.0	2.0	5.0	2.0
0.0	0.0	0.0	1.0	31.0	0.0	0.0	0.0	1.0	0.0	1.0	0.0	1.0	0.0	1.0	0.0	0.0	0.0	1.0	3.0	6.0	4.0
0.0	1.0	1.0	1.0	26.0	1.0	0.0	0.0	1.0	1.0	1.0	0.0	1.0	0.0	2.0	0.0	15.0	0.0	0.0	9.0	4.0	8.0
0.0	0.0	0.0	1.0	21.0	1.0	0.0	0.0	1.0	0.0	1.0	0.0	1.0	0.0	2.0	2.0	0.0	0.0	0.0	4.0	6.0	8.0
0.0	0.0	0.0	1.0	22.0	0.0	0.0	0.0	1.0	1.0	1.0	0.0	1.0	0.0	2.0	0.0	0.0	0.0	1.0	3.0	6.0	8.0
0.0	0.0	0.0	1.0	29.0	0.0	0.0	0.0	1.0	0.0	1.0	0.0	1.0	0.0	3.0	10.0	2.0	0.0	0.0	5.0	6.0	7.0
0.0	0.0	0.0	1.0	22.0	0.0	0.0	0.0	1.0	1.0	1.0	0.0	1.0	0.0	2.0	0.0	0.0	0.0	0.0	7.0	6.0	1.0
0.0	0.0	0.0	1.0	25.0	0.0	0.0	0.0	1.0	1.0	1.0	0.0	1.0	0.0	2.0	1.0	0.0	0.0	0.0	7.0	6.0	8.0
0.0	0.0	0.0	1.0	26.0	1.0	0.0	0.0	0.0	0.0	1.0	0.0	1.0	0.0	3.0	0.0	7.0	1.0	0.0	8.0	5.0	7.0
0.0	0.0	0.0	1.0	22.0	0.0	0.0	0.0	1.0	1.0	1.0	0.0	1.0	0.0	1.0	0.0	0.0	0.0	0.0	4.0	4.0	2.0
0.0	1.0	1.0	1.0	27.0	1.0	0.0	1.0	0.0	1.0	0.0	0.0	1.0	0.0	3.0	0.0	0.0	0.0	0.0	9.0	4.0	6.0
0.0	0.0	0.0	1.0	38.0	0.0	0.0	0.0	0.0	1.0	0.0	0.0	1.0	0.0	2.0	0.0	0.0	0.0	1.0	9.0	4.0	6.0
0.0	1.0	1.0	1.0	30.0	0.0	0.0	1.0	0.0	0.0	1.0	0.0	1.0	1.0	3.0	0.0	2.0	1.0	0.0	11.0	4.0	2.0
0.0	1.0	0.0	1.0	29.0	0.0	1.0	0.0	1.0	1.0	0.0	0.0	1.0	0.0	2.0	0.0	3.0	0.0	1.0	12.0	5.0	6.0
0.0	0.0	1.0	1.0	27.0	0.0	0.0	0.0	1.0	1.0	1.0	0.0	1.0	0.0	2.0	0.0	0.0	0.0	1.0	10.0	6.0	8.0
0.0	1.0	0.0	0.0	26.0	1.0	0.0	0.0	0.0	0.0	1.0	1.0	1.0	0.0	2.0	12.0	0.0	0.0	1.0	7.0	5.0	8.0
0.0	0.0	1.0	1.0	27.0	0.0	0.0	0.0	1.0	0.0	1.0	0.0	1.0	0.0	1.0	0.0	0.0	0.0	1.0	7.0	4.0	5.0
0.0	0.0	0.0	1.0	22.0	0.0	0.0	0.0	1.0	0.0	0.0	0.0	1.0	0.0	1.0	3.0	0.0	0.0	0.0	6.0	6.0	8.0
0.0	0.0	0.0	1.0	24.0	0.0	0.0	0.0	1.0	0.0	0.0	0.0	1.0	0.0	2.0	0.0	1.0	0.0	0.0	3.0	5.0	6.0
0.0	1.0	1.0	1.0	26.0	0.0	1.0	1.0	1.0	1.0	1.0	0.0	1.0	0.0	4.0	0.0	20.0	0.0	1.0	8.0	4.0	4.0
0.0	0.0	0.0	1.0	25.0	0.0	1.0	0.0	1.0	1.0	1.0	0.0	1.0	0.0	4.0	0.0	0.0	0.0	0.0	9.0	6.0	6.0
0.0	0.0	1.0	1.0	32.0	0.0	0.0	0.0	1.0	1.0	1.0	0.0	1.0	0.0	3.0	0.0	0.0	0.0	0.0	6.0	6.0	8.0
0.0	1.0	0.0	1.0	33.0	1.0	0.0	0.0	1.0	0.0	1.0	0.0	1.0	0.0	2.0	5.0	0.0	0.0	0.0	9.0	6.0	8.0
0.0	1.0	1.0	1.0	24.0	1.0	0.0	0.0	0.0	0.0	1.0	0.0	1.0	0.0	3.0	0.0	0.0	0.0	1.0	11.0	6.0	7.0
0.0	0.0	1.0	1.0	40.0	0.0	0.0	0.0	1.0	1.0	0.0	0.0	1.0	0.0	2.0	7.0	0.0	0.0	1.0	2.0	5.0	4.0
0.0	0.0	0.0	1.0	23.0	0.0	0.0	0.0	1.0	1.0	1.0	0.0	1.0	0.0	2.0	30.0	3.0	0.0	0.0	6.0	5.0	3.0
0.0	0.0	0.0	1.0	18.0	1.0	0.0	1.0	0.0	0.0	1.0	0.0	1.0	0.0	5.0	30.0	30.0	1.0	1.0	9.0	5.0	8.0
0.0	0.0	0.0	1.0	24.0	0.0	0.0	0.0	1.0	1.0	1.0	0.0	1.0	0.0	2.0	0.0	0.0	0.0	1.0	3.0	6.0	8.0
0.0	0.0	0.0	1.0	29.0	1.0	0.0	0.0	1.0	1.0	1.0	0.0	0.0	1.0	1.0	0.0	0.0	0.0	1.0	7.0	3.0	2.0
0.0	0.0	0.0	1.0	27.0	1.0	0.0	0.0	1.0	1.0	1.0	0.0	1.0	0.0	3.0	0.0	0.0	0.0	1.0	9.0	4.0	6.0
0.0	0.0	0.0	1.0	27.0	1.0	0.0	0.0	0.0	0.0	1.0	0.0	1.0	0.0	2.0	0.0	0.0	0.0	1.0	1.0	4.0	3.0
0.0	0.0	0.0	1.0	19.0	0.0	0.0	0.0	1.0	1.0	1.0	1.0	0.0	0.0	2.0	5.0	0.0	0.0	0.0	1.0	5.0	8.0
0.0	0.0	0.0	1.0	26.0	0.0	0.0	0.0	1.0	1.0	1.0	0.0	1.0	0.0	1.0	0.0	0.0	0.0	0.0	10.0	6.0	8.0
0.0	1.0	0.0	1.0	25.0	0.0	0.0	0.0	1.0	1.0	1.0	0.0	1.0	0.0	2.0	0.0	0.0	0.0	1.0	8.0	5.0	7.0
0.0	0.0	0.0	1.0	26.0	0.0	0.0	0.0	0.0	0.0	0.0	0.0	1.0	1.0	3.0	10.0	25.0	1.0	0.0	8.0	6.0	5.0
0.0	1.0	0.0	1.0	34.0	1.0	0.0	0.0	1.0	0.0	0.0	0.0	1.0	0.0	3.0	0.0	2.0	0.0	0.0	10.0	4.0	2.0
0.0	0.0	0.0	1.0	30.0	0.0	0.0	0.0	1.0	1.0	1.0	0.0	1.0	0.0	1.0	0.0	0.0	0.0	0.0	7.0	6.0	8.0
0.0	0.0	0.0	1.0	21.0	1.0	0.0	0.0	1.0	1.0	1.0	0.0	1.0	0.0	1.0	0.0	0.0	0.0	0.0	6.0	4.0	8.0
0.0	0.0	1.0	1.0	36.0	0.0	0.0	0.0	1.0	1.0	0.0	0.0	1.0	0.0	2.0	5.0	0.0	0.0	0.0	3.0	6.0	8.0
0.0	1.0	0.0	1.0	33.0	0.0	0.0	0.0	1.0	1.0	1.0	0.0	1.0	1.0	4.0	0.0	10.0	1.0	0.0	9.0	4.0	5.0
0.0	1.0	1.0	1.0	26.0	0.0	0.0	0.0	0.0	1.0	1.0	0.0	1.0	1.0	5.0	10.0	4.0	1.0	0.0	11.0	3.0	3.0
0.0	1.0	1.0	1.0	21.0	0.0	0.0	0.0	0.0	1.0	1.0	0.0	1.0	0.0	2.0	0.0	3.0	0.0	0.0	7.0	6.0	8.0
0.0	0.0	1.0	1.0	26.0	1.0	0.0	0.0	1.0	1.0	1.0	0.0	1.0	0.0	2.0	15.0	0.0	0.0	0.0	9.0	6.0	6.0
0.0	1.0	1.0	1.0	27.0	0.0	0.0	0.0	1.0	1.0	0.0	0.0	1.0	0.0	3.0	1.0	0.0	0.0	1.0	11.0	5.0	7.0
0.0	0.0	0.0	1.0	30.0	1.0	0.0	0.0	1.0	1.0	1.0	0.0	0.0	0.0	1.0	1.0	0.0	0.0	1.0	7.0	4.0	6.0
0.0	1.0	0.0	1.0	27.0	0.0	0.0	0.0	1.0	0.0	1.0	0.0	1.0	0.0	2.0	1.0	0.0	0.0	0.0	10.0	5.0	5.0
0.0	1.0	1.0	1.0	30.0	0.0	0.0	0.0	1.0	0.0	1.0	0.0	1.0	0.0	2.0	0.0	0.0	0.0	0.0	8.0	6.0	8.0
0.0	0.0	0.0	1.0	28.0	0.0	0.0	0.0	1.0	1.0	1.0	0.0	1.0	0.0	2.0	0.0	0.0	0.0	1.0	6.0	6.0	8.0
0.0	1.0	0.0	1.0	21.0	0.0	0.0	0.0	0.0	0.0	0.0	0.0	1.0	0.0	2.0	15.0	0.0	0.0	0.0	6.0	6.0	8.0
0.0	1.0	1.0	1.0	28.0	1.0	0.0	0.0	0.0	0.0	0.0	0.0	1.0	0.0	3.0	0.0	0.0	0.0	0.0	11.0	6.0	3.0
0.0	1.0	1.0	1.0	27.0	0.0	0.0	0.0	1.0	1.0	1.0	0.0	1.0	1.0	3.0	10.0	0.0	0.0	0.0	11.0	4.0	3.0
0.0	1.0	0.0	1.0	23.0	0.0	0.0	0.0	1.0	1.0	1.0	0.0	1.0	0.0	1.0	0.0	0.0	0.0	1.0	8.0	6.0	8.0
0.0	0.0	1.0	1.0	29.0	0.0	0.0	0.0	1.0	0.0	1.0	0.0	1.0	0.0	1.0	0.0	0.0	0.0	1.0	9.0	6.0	8.0
0.0	1.0	1.0	1.0	24.0	0.0	0.0	0.0	1.0	0.0	1.0	0.0	1.0	0.0	2.0	0.0	5.0	0.0	0.0	10.0	4.0	2.0
0.0	0.0	0.0	1.0	19.0	1.0	0.0	0.0	0.0	1.0	1.0	0.0	1.0	0.0	2.0	0.0	0.0	0.0	0.0	10.0	5.0	7.0
0.0	1.0	1.0	1.0	25.0	0.0	0.0	0.0	1.0	1.0	1.0	0.0	1.0	0.0	4.0	0.0	0.0	1.0	0.0	12.0	6.0	1.0
0.0	1.0	1.0	1.0	30.0	0.0	1.0	0.0	1.0	0.0	0.0	0.0	1.0	0.0	3.0	0.0	0.0	1.0	1.0	10.0	6.0	7.0
0.0	0.0	0.0	1.0	24.0	1.0	0.0	0.0	1.0	1.0	1.0	0.0	1.0	0.0	4.0	25.0	25.0	1.0	0.0	8.0	6.0	7.0
0.0	1.0	0.0	1.0	25.0	1.0	0.0	0.0	0.0	1.0	1.0	0.0	1.0	0.0	3.0	0.0	0.0	0.0	0.0	13.0	4.0	4.0
0.0	0.0	1.0	1.0	23.0	1.0	1.0	0.0	1.0	1.0	1.0	0.0	1.0	0.0	4.0	0.0	0.0	0.0	1.0	11.0	4.0	6.0
0.0	1.0	0.0	1.0	36.0	0.0	0.0	0.0	0.0	0.0	1.0	0.0	1.0	0.0	3.0	10.0	5.0	0.0	0.0	8.0	5.0	5.0
0.0	0.0	1.0	1.0	30.0	1.0	0.0	0.0	1.0	1.0	1.0	0.0	1.0	0.0	2.0	0.0	6.0	0.0	1.0	7.0	5.0	7.0
0.0	1.0	1.0	1.0	27.0	0.0	0.0	0.0	1.0	0.0	1.0	0.0	1.0	0.0	3.0	10.0	0.0	0.0	0.0	11.0	5.0	5.0
0.0	0.0	0.0	1.0	31.0	1.0	0.0	0.0	1.0	0.0	1.0	0.0	1.0	0.0	2.0	0.0	0.0	0.0	0.0	8.0	6.0	7.0
0.0	1.0	0.0	1.0	35.0	0.0	0.0	0.0	1.0	0.0	1.0	0.0	1.0	0.0	3.0	15.0	12.0	0.0	1.0	3.0	6.0	5.0
0.0	0.0	0.0	1.0	25.0	0.0	0.0	0.0	0.0	1.0	0.0	0.0	1.0	0.0	4.0	0.0	15.0	1.0	0.0	2.0	4.0	4.0
0.0	1.0	1.0	1.0	34.0	1.0	1.0	0.0	1.0	1.0	0.0	0.0	1.0	0.0	3.0	2.0	0.0	0.0	1.0	11.0	6.0	6.0
0.0	0.0	0.0	1.0	32.0	0.0	0.0	0.0	0.0	1.0	1.0	0.0	1.0	0.0	3.0	0.0	0.0	0.0	0.0	2.0	6.0	5.0
0.0	0.0	1.0	1.0	28.0	0.0	0.0	0.0	1.0	1.0	1.0	0.0	1.0	0.0	3.0	0.0	0.0	0.0	1.0	6.0	6.0	8.0
0.0	0.0	1.0	1.0	25.0	1.0	0.0	1.0	0.0	0.0	1.0	0.0	1.0	0.0	3.0	0.0	20.0	0.0	1.0	12.0	3.0	5.0
0.0	0.0	0.0	1.0	20.0	1.0	0.0	0.0	1.0	0.0	0.0	0.0	1.0	0.0	3.0	0.0	3.0	0.0	1.0	4.0	4.0	5.0
0.0	0.0	0.0	1.0	25.0	1.0	0.0	0.0	1.0	1.0	1.0	0.0	1.0	0.0	2.0	2.0	0.0	0.0	0.0	10.0	6.0	8.0
0.0	0.0	0.0	1.0	29.0	0.0	0.0	0.0	1.0	1.0	1.0	0.0	1.0	0.0	2.0	3.0	0.0	0.0	0.0	7.0	6.0	8.0
0.0	1.0	0.0	1.0	19.0	1.0	0.0	0.0	0.0	1.0	1.0	0.0	1.0	0.0	3.0	0.0	0.0	0.0	1.0	11.0	4.0	8.0
0.0	0.0	0.0	1.0	29.0	1.0	0.0	0.0	1.0	0.0	1.0	0.0	1.0	0.0	1.0	0.0	0.0	0.0	0.0	7.0	5.0	7.0
0.0	1.0	0.0	1.0	25.0	1.0	0.0	0.0	1.0	0.0	1.0	0.0	0.0	0.0	2.0	0.0	0.0	0.0	1.0	7.0	4.0	2.0
0.0	0.0	0.0	1.0	22.0	0.0	0.0	0.0	1.0	1.0	1.0	0.0	1.0	0.0	2.0	3.0	2.0	0.0	0.0	1.0	6.0	1.0
0.0	1.0	1.0	1.0	24.0	1.0	1.0	1.0	1.0	1.0	0.0	0.0	1.0	0.0	3.0	0.0	0.0	0.0	1.0	10.0	4.0	5.0
0.0	0.0	0.0	1.0	26.0	0.0	0.0	0.0	0.0	1.0	1.0	0.0	1.0	0.0	2.0	0.0	0.0	0.0	0.0	12.0	5.0	5.0
0.0	0.0	0.0	1.0	31.0	0.0	0.0	0.0	1.0	1.0	1.0	0.0	1.0	0.0	2.0	1.0	1.0	0.0	0.0	11.0	6.0	6.0
0.0	0.0	0.0	1.0	28.0	0.0	0.0	0.0	1.0	1.0	1.0	0.0	1.0	0.0	1.0	0.0	0.0	0.0	1.0	2.0	5.0	8.0
0.0	0.0	0.0	1.0	22.0	0.0	0.0	0.0	1.0	1.0	1.0	0.0	1.0	0.0	2.0	0.0	0.0	0.0	1.0	8.0	6.0	8.0
0.0	1.0	0.0	1.0	28.0	1.0	0.0	0.0	1.0	1.0	1.0	0.0	1.0	0.0	2.0	12.0	0.0	0.0	0.0	6.0	6.0	6.0
0.0	1.0	1.0	1.0	25.0	0.0	0.0	0.0	0.0	0.0	0.0	0.0	1.0	0.0	3.0	1.0	0.0	0.0	0.0	11.0	4.0	5.0
0.0	1.0	1.0	1.0	24.0	0.0	0.0	1.0	1.0	0.0	1.0	0.0	1.0	0.0	3.0	0.0	0.0	0.0	1.0	12.0	6.0	7.0
0.0	0.0	0.0	1.0	30.0	0.0	0.0	0.0	1.0	0.0	1.0	0.0	0.0	1.0	3.0	0.0	15.0	0.0	0.0	3.0	4.0	5.0
0.0	1.0	0.0	1.0	47.0	0.0	0.0	0.0	1.0	1.0	1.0	0.0	1.0	0.0	4.0	0.0	30.0	0.0	1.0	7.0	6.0	8.0
0.0	0.0	0.0	1.0	25.0	1.0	0.0	0.0	1.0	1.0	1.0	0.0	1.0	0.0	2.0	0.0	0.0	0.0	1.0	10.0	6.0	8.0
0.0	0.0	0.0	1.0	30.0	0.0	0.0	0.0	1.0	0.0	1.0	0.0	1.0	1.0	3.0	30.0	5.0	0.0	1.0	6.0	4.0	4.0
0.0	0.0	0.0	1.0	72.0	0.0	0.0	0.0	1.0	0.0	1.0	0.0	1.0	0.0	2.0	0.0	0.0	0.0	1.0	3.0	6.0	4.0
0.0	1.0	0.0	1.0	25.0	0.0	0.0	0.0	1.0	1.0	1.0	0.0	1.0	0.0	1.0	0.0	0.0	0.0	0.0	10.0	6.0	8.0
0.0	1.0	0.0	1.0	32.0	0.0	0.0	0.0	1.0	0.0	0.0	1.0	1.0	0.0	3.0	0.0	3.0	0.0	1.0	2.0	6.0	8.0
0.0	0.0	0.0	1.0	30.0	0.0	0.0	0.0	0.0	0.0	1.0	0.0	1.0	0.0	2.0	2.0	0.0	0.0	1.0	4.0	6.0	8.0
0.0	0.0	0.0	1.0	23.0	0.0	0.0	0.0	1.0	1.0	1.0	1.0	1.0	0.0	1.0	0.0	0.0	0.0	0.0	12.0	6.0	8.0
0.0	0.0	0.0	0.0	24.0	0.0	0.0	0.0	1.0	0.0	1.0	0.0	1.0	0.0	2.0	2.0	10.0	0.0	1.0	3.0	6.0	7.0
0.0	0.0	0.0	1.0	23.0	1.0	1.0	0.0	0.0	1.0	1.0	0.0	1.0	0.0	2.0	4.0	7.0	1.0	0.0	11.0	6.0	3.0
0.0	0.0	0.0	1.0	21.0	0.0	0.0	0.0	0.0	0.0	0.0	0.0	1.0	0.0	5.0	30.0	30.0	1.0	0.0	6.0	5.0	1.0
0.0	0.0	0.0	1.0	28.0	1.0	0.0	0.0	0.0	0.0	0.0	0.0	1.0	0.0	3.0	0.0	0.0	0.0	1.0	8.0	4.0	4.0
0.0	1.0	1.0	1.0	25.0	0.0	0.0	0.0	1.0	1.0	1.0	0.0	1.0	0.0	2.0	0.0	2.0	0.0	1.0	8.0	6.0	8.0
0.0	0.0	0.0	1.0	24.0	0.0	0.0	0.0	1.0	1.0	1.0	1.0	1.0	0.0	1.0	0.0	0.0	0.0	0.0	8.0	6.0	8.0
0.0	0.0	0.0	1.0	28.0	0.0	0.0	0.0	1.0	0.0	1.0	0.0	1.0	0.0	2.0	0.0	0.0	0.0	0.0	8.0	5.0	8.0
0.0	1.0	0.0	1.0	20.0	0.0	0.0	0.0	1.0	1.0	1.0	0.0	1.0	0.0	3.0	4.0	2.0	0.0	0.0	13.0	6.0	7.0
0.0	0.0	1.0	1.0	27.0	0.0	1.0	0.0	0.0	0.0	0.0	0.0	1.0	0.0	4.0	3.0	3.0	1.0	1.0	11.0	6.0	6.0
0.0	0.0	0.0	1.0	25.0	1.0	0.0	0.0	1.0	1.0	1.0	0.0	1.0	0.0	3.0	0.0	0.0	0.0	0.0	8.0	6.0	7.0
0.0	0.0	0.0	1.0	24.0	1.0	1.0	1.0	0.0	1.0	1.0	0.0	1.0	0.0	3.0	0.0	0.0	1.0	0.0	13.0	6.0	7.0
0.0	0.0	0.0	1.0	25.0	0.0	0.0	0.0	1.0	0.0	1.0	1.0	1.0	0.0	3.0	0.0	0.0	0.0	0.0	7.0	6.0	7.0
0.0	0.0	1.0	1.0	19.0	1.0	0.0	0.0	1.0	1.0	1.0	0.0	1.0	0.0	3.0	0.0	0.0	0.0	1.0	11.0	6.0	8.0
0.0	1.0	1.0	1.0	31.0	1.0	0.0	0.0	1.0	0.0	1.0	0.0	1.0	0.0	4.0	0.0	2.0	1.0	0.0	10.0	5.0	3.0
0.0	0.0	0.0	1.0	29.0	1.0	0.0	0.0	1.0	1.0	0.0	0.0	1.0	0.0	2.0	1.0	0.0	0.0	0.0	5.0	5.0	8.0
0.0	1.0	1.0	1.0	28.0	1.0	0.0	0.0	1.0	1.0	1.0	0.0	1.0	0.0	2.0	0.0	0.0	1.0	1.0	12.0	6.0	8.0
0.0	1.0	0.0	1.0	25.0	0.0	0.0	0.0	1.0	0.0	1.0	0.0	1.0	0.0	2.0	0.0	0.0	0.0	0.0	8.0	6.0	8.0
0.0	1.0	1.0	1.0	24.0	1.0	0.0	0.0	0.0	1.0	1.0	0.0	1.0	0.0	4.0	0.0	30.0	1.0	1.0	12.0	6.0	8.0
0.0	1.0	1.0	1.0	26.0	1.0	0.0	0.0	0.0	0.0	0.0	0.0	1.0	0.0	2.0	0.0	0.0	0.0	1.0	4.0	6.0	8.0
0.0	1.0	1.0	1.0	27.0	1.0	0.0	0.0	1.0	1.0	1.0	1.0	1.0	0.0	3.0	0.0	0.0	0.0	1.0	8.0	6.0	8.0
0.0	1.0	1.0	1.0	27.0	0.0	0.0	1.0	1.0	0.0	0.0	0.0	1.0	0.0	3.0	0.0	0.0	0.0	1.0	10.0	4.0	4.0
0.0	0.0	1.0	1.0	31.0	0.0	0.0	0.0	1.0	0.0	1.0	0.0	1.0	0.0	2.0	0.0	1.0	0.0	0.0	8.0	4.0	6.0
0.0	1.0	1.0	1.0	36.0	0.0	0.0	0.0	1.0	1.0	1.0	1.0	1.0	0.0	2.0	0.0	0.0	0.0	0.0	5.0	6.0	8.0
0.0	0.0	0.0	1.0	28.0	1.0	0.0	0.0	1.0	1.0	1.0	0.0	1.0	0.0	2.0	0.0	0.0	0.0	1.0	5.0	4.0	7.0
0.0	1.0	1.0	1.0	25.0	1.0	0.0	0.0	1.0	1.0	1.0	0.0	1.0	0.0	1.0	2.0	2.0	0.0	0.0	11.0	5.0	5.0
0.0	0.0	0.0	1.0	25.0	0.0	0.0	0.0	1.0	1.0	1.0	0.0	1.0	0.0	1.0	0.0	0.0	0.0	0.0	6.0	6.0	8.0
0.0	1.0	1.0	1.0	39.0	0.0	0.0	0.0	1.0	0.0	1.0	0.0	1.0	0.0	3.0	0.0	1.0	1.0	0.0	8.0	5.0	8.0
0.0	0.0	1.0	1.0	24.0	1.0	0.0	0.0	0.0	1.0	1.0	0.0	1.0	0.0	3.0	0.0	0.0	0.0	1.0	10.0	4.0	7.0
0.0	1.0	0.0	1.0	33.0	1.0	0.0	0.0	1.0	1.0	1.0	0.0	1.0	0.0	3.0	30.0	0.0	0.0	0.0	6.0	5.0	8.0
0.0	0.0	0.0	1.0	22.0	0.0	0.0	0.0	1.0	1.0	1.0	0.0	1.0	0.0	1.0	0.0	0.0	0.0	0.0	9.0	6.0	5.0
0.0	0.0	0.0	1.0	28.0	0.0	0.0	0.0	1.0	0.0	1.0	0.0	1.0	0.0	2.0	0.0	1.0	0.0	0.0	9.0	5.0	8.0
0.0	0.0	0.0	1.0	21.0	0.0	0.0	0.0	1.0	0.0	1.0	0.0	0.0	0.0	2.0	0.0	1.0	0.0	0.0	4.0	5.0	6.0
0.0	1.0	0.0	1.0	25.0	1.0	0.0	0.0	1.0	1.0	1.0	0.0	1.0	0.0	3.0	0.0	0.0	0.0	1.0	13.0	6.0	6.0
0.0	0.0	0.0	1.0	24.0	0.0	0.0	0.0	0.0	1.0	1.0	0.0	1.0	0.0	1.0	1.0	0.0	0.0	0.0	13.0	5.0	8.0
0.0	0.0	0.0	1.0	21.0	1.0	0.0	0.0	1.0	0.0	1.0	0.0	1.0	0.0	1.0	2.0	0.0	0.0	1.0	5.0	5.0	4.0
0.0	1.0	0.0	1.0	35.0	1.0	0.0	0.0	0.0	0.0	1.0	0.0	1.0	0.0	4.0	0.0	10.0	0.0	0.0	9.0	4.0	8.0
0.0	0.0	0.0	1.0	24.0	0.0	0.0	0.0	0.0	1.0	1.0	0.0	1.0	0.0	3.0	0.0	0.0	0.0	1.0	4.0	4.0	6.0
0.0	0.0	0.0	1.0	36.0	0.0	0.0	0.0	1.0	1.0	0.0	0.0	0.0	1.0	3.0	0.0	2.0	0.0	1.0	2.0	5.0	8.0
0.0	1.0	1.0	1.0	38.0	1.0	0.0	0.0	0.0	0.0	1.0	0.0	1.0	0.0	4.0	10.0	30.0	1.0	1.0	9.0	3.0	6.0
0.0	0.0	0.0	1.0	23.0	1.0	0.0	0.0	1.0	0.0	0.0	0.0	1.0	0.0	4.0	0.0	3.0	0.0	0.0	9.0	5.0	2.0
0.0	0.0	0.0	1.0	23.0	0.0	0.0	0.0	1.0	0.0	1.0	0.0	1.0	0.0	1.0	2.0	1.0	0.0	1.0	2.0	6.0	8.0
0.0	1.0	1.0	1.0	30.0	1.0	0.0	0.0	1.0	1.0	1.0	0.0	1.0	0.0	3.0	0.0	0.0	0.0	0.0	11.0	5.0	5.0
0.0	1.0	0.0	0.0	24.0	1.0	0.0	0.0	1.0	1.0	1.0	0.0	1.0	0.0	1.0	7.0	0.0	0.0	1.0	5.0	5.0	5.0
0.0	0.0	0.0	1.0	21.0	0.0	0.0	0.0	1.0	1.0	1.0	0.0	1.0	0.0	1.0	0.0	0.0	0.0	0.0	2.0	6.0	6.0
0.0	0.0	0.0	1.0	25.0	1.0	0.0	0.0	1.0	0.0	1.0	0.0	1.0	0.0	3.0	0.0	0.0	0.0	1.0	10.0	4.0	5.0
0.0	1.0	0.0	1.0	27.0	1.0	0.0	1.0	1.0	1.0	0.0	0.0	1.0	0.0	3.0	0.0	0.0	0.0	1.0	10.0	6.0	8.0
0.0	0.0	1.0	1.0	32.0	0.0	0.0	0.0	0.0	1.0	1.0	0.0	1.0	0.0	3.0	0.0	2.0	0.0	1.0	5.0	6.0	8.0
0.0	1.0	0.0	1.0	25.0	1.0	0.0	0.0	0.0	0.0	1.0	0.0	1.0	0.0	3.0	0.0	0.0	0.0	0.0	9.0	4.0	5.0
0.0	0.0	0.0	1.0	24.0	0.0	0.0	0.0	1.0	0.0	1.0	1.0	1.0	0.0	2.0	0.0	0.0	0.0	1.0	1.0	6.0	8.0
0.0	1.0	1.0	1.0	30.0	0.0	0.0	0.0	1.0	1.0	1.0	0.0	1.0	0.0	2.0	5.0	0.0	0.0	0.0	12.0	6.0	5.0
0.0	1.0	1.0	1.0	22.0	1.0	0.0	0.0	1.0	1.0	1.0	0.0	1.0	0.0	2.0	30.0	0.0	0.0	1.0	11.0	6.0	8.0
0.0	1.0	0.0	1.0	31.0	1.0	0.0	1.0	1.0	1.0	1.0	0.0	1.0	0.0	3.0	0.0	0.0	0.0	1.0	10.0	6.0	8.0
0.0	1.0	1.0	1.0	27.0	0.0	0.0	0.0	1.0	1.0	1.0	0.0	1.0	0.0	2.0	0.0	0.0	0.0	0.0	10.0	6.0	8.0
0.0	0.0	1.0	1.0	27.0	0.0	0.0	0.0	1.0	0.0	0.0	0.0	0.0	0.0	2.0	0.0	0.0	0.0	1.0	6.0	5.0	7.0
0.0	1.0	1.0	1.0	37.0	0.0	0.0	0.0	1.0	1.0	1.0	0.0	1.0	0.0	2.0	0.0	0.0	0.0	0.0	11.0	5.0	5.0
0.0	1.0	1.0	1.0	30.0	0.0	0.0	0.0	1.0	1.0	1.0	0.0	1.0	0.0	1.0	0.0	1.0	0.0	0.0	12.0	6.0	7.0
0.0	0.0	0.0	1.0	20.0	1.0	0.0	0.0	0.0	1.0	1.0	0.0	1.0	0.0	2.0	0.0	0.0	0.0	0.0	10.0	4.0	2.0
0.0	0.0	0.0	1.0	21.0	0.0	0.0	0.0	1.0	0.0	1.0	0.0	1.0	0.0	3.0	2.0	4.0	0.0	0.0	9.0	6.0	2.0
0.0	0.0	0.0	0.0	24.0	1.0	0.0	0.0	1.0	1.0	1.0	0.0	1.0	0.0	1.0	2.0	1.0	0.0	1.0	5.0	6.0	8.0
0.0	0.0	0.0	1.0	21.0	1.0	0.0	0.0	1.0	0.0	1.0	1.0	1.0	0.0	2.0	3.0	0.0	0.0	1.0	2.0	6.0	8.0
0.0	0.0	0.0	1.0	30.0	1.0	0.0	0.0	0.0	0.0	0.0	0.0	1.0	0.0	2.0	30.0	30.0	0.0	0.0	8.0	5.0	8.0
0.0	0.0	0.0	1.0	25.0	1.0	0.0	1.0	1.0	1.0	1.0	0.0	1.0	0.0	3.0	30.0	2.0	0.0	1.0	2.0	5.0	3.0
0.0	0.0	1.0	1.0	24.0	1.0	0.0	0.0	1.0	1.0	0.0	0.0	1.0	0.0	3.0	0.0	0.0	0.0	0.0	10.0	6.0	6.0
0.0	0.0	0.0	1.0	29.0	0.0	0.0	0.0	1.0	1.0	1.0	0.0	1.0	0.0	2.0	0.0	5.0	0.0	1.0	12.0	6.0	8.0
0.0	1.0	1.0	1.0	26.0	1.0	0.0	0.0	0.0	0.0	1.0	1.0	1.0	0.0	1.0	0.0	0.0	0.0	0.0	6.0	4.0	8.0
0.0	1.0	1.0	1.0	29.0	1.0	0.0	0.0	0.0	1.0	1.0	0.0	1.0	0.0	4.0	30.0	20.0	1.0	0.0	10.0	4.0	6.0
0.0	0.0	0.0	1.0	31.0	1.0	0.0	0.0	0.0	0.0	0.0	0.0	1.0	0.0	3.0	0.0	0.0	0.0	1.0	11.0	4.0	7.0
0.0	0.0	1.0	1.0	27.0	1.0	0.0	0.0	1.0	0.0	1.0	0.0	1.0	0.0	2.0	0.0	0.0	0.0	0.0	11.0	6.0	2.0
0.0	0.0	1.0	1.0	30.0	1.0	0.0	0.0	1.0	1.0	1.0	1.0	1.0	1.0	2.0	0.0	3.0	0.0	0.0	7.0	5.0	1.0
0.0	1.0	0.0	1.0	24.0	0.0	0.0	0.0	1.0	1.0	1.0	0.0	1.0	0.0	2.0	3.0	0.0	0.0	0.0	12.0	6.0	5.0
0.0	1.0	1.0	1.0	32.0	1.0	0.0	0.0	0.0	0.0	0.0	1.0	1.0	0.0	3.0	0.0	0.0	0.0	1.0	8.0	6.0	7.0
0.0	1.0	0.0	1.0	26.0	1.0	0.0	0.0	0.0	1.0	0.0	0.0	1.0	0.0	3.0	0.0	30.0	0.0	1.0	11.0	4.0	3.0
0.0	1.0	0.0	1.0	35.0	1.0	0.0	0.0	0.0	1.0	0.0	0.0	1.0	0.0	2.0	0.0	0.0	0.0	0.0	10.0	6.0	3.0
0.0	1.0	0.0	1.0	22.0	1.0	0.0	1.0	1.0	1.0	1.0	0.0	1.0	0.0	2.0	0.0	0.0	0.0	1.0	13.0	5.0	7.0
0.0	1.0	1.0	1.0	35.0	0.0	0.0	0.0	1.0	1.0	1.0	0.0	1.0	0.0	3.0	0.0	2.0	1.0	0.0	9.0	5.0	8.0
0.0	1.0	0.0	1.0	29.0	1.0	0.0	0.0	1.0	1.0	1.0	1.0	1.0	0.0	3.0	0.0	0.0	0.0	1.0	6.0	4.0	4.0
0.0	1.0	1.0	1.0	30.0	1.0	0.0	0.0	1.0	1.0	1.0	0.0	1.0	0.0	1.0	0.0	0.0	0.0	1.0	12.0	6.0	8.0
0.0	1.0	1.0	1.0	32.0	1.0	0.0	0.0	1.0	0.0	1.0	0.0	1.0	0.0	2.0	0.0	0.0	0.0	1.0	11.0	6.0	8.0
0.0	0.0	1.0	1.0	25.0	0.0	0.0	0.0	1.0	1.0	0.0	0.0	1.0	0.0	1.0	2.0	0.0	0.0	1.0	4.0	6.0	7.0
0.0	0.0	0.0	1.0	23.0	0.0	0.0	0.0	1.0	1.0	1.0	0.0	1.0	0.0	1.0	0.0	0.0	0.0	0.0	12.0	5.0	6.0
0.0	1.0	0.0	1.0	22.0	1.0	0.0	1.0	1.0	1.0	1.0	0.0	1.0	0.0	3.0	0.0	0.0	0.0	0.0	12.0	4.0	4.0
0.0	0.0	0.0	1.0	25.0	1.0	0.0	0.0	1.0	1.0	1.0	0.0	1.0	1.0	2.0	30.0	0.0	0.0	0.0	3.0	6.0	4.0
0.0	1.0	1.0	1.0	25.0	0.0	0.0	0.0	1.0	0.0	1.0	0.0	1.0	0.0	2.0	0.0	0.0	0.0	0.0	3.0	4.0	8.0
0.0	1.0	1.0	1.0	24.0	0.0	0.0	0.0	1.0	1.0	1.0	0.0	1.0	0.0	2.0	0.0	2.0	0.0	1.0	8.0	6.0	8.0
0.0	1.0	1.0	1.0	24.0	1.0	0.0	1.0	1.0	0.0	1.0	0.0	1.0	0.0	3.0	0.0	0.0	0.0	1.0	11.0	4.0	7.0
0.0	0.0	0.0	1.0	27.0	1.0	0.0	0.0	0.0	0.0	1.0	0.0	1.0	0.0	3.0	0.0	0.0	0.0	1.0	3.0	5.0	7.0
0.0	0.0	0.0	1.0	21.0	1.0	0.0	0.0	1.0	1.0	1.0	0.0	1.0	0.0	1.0	0.0	0.0	0.0	0.0	4.0	5.0	5.0
0.0	1.0	1.0	1.0	20.0	1.0	0.0	0.0	1.0	0.0	1.0	0.0	1.0	0.0	4.0	30.0	28.0	1.0	0.0	8.0	6.0	2.0
0.0	0.0	1.0	1.0	25.0	0.0	0.0	0.0	1.0	1.0	1.0	0.0	1.0	0.0	1.0	0.0	0.0	0.0	0.0	8.0	6.0	8.0
0.0	0.0	0.0	1.0	26.0	0.0	0.0	0.0	1.0	1.0	1.0	0.0	1.0	0.0	2.0	0.0	0.0	0.0	1.0	9.0	5.0	8.0
0.0	0.0	0.0	1.0	23.0	1.0	0.0	0.0	1.0	1.0	1.0	0.0	1.0	0.0	3.0	0.0	0.0	0.0	0.0	12.0	6.0	8.0
0.0	1.0	0.0	1.0	27.0	1.0	0.0	0.0	0.0	0.0	1.0	0.0	1.0	0.0	1.0	0.0	0.0	0.0	0.0	6.0	6.0	8.0
0.0	0.0	1.0	1.0	29.0	1.0	0.0	0.0	1.0	0.0	1.0	0.0	1.0	0.0	1.0	0.0	0.0	0.0	1.0	10.0	6.0	8.0
0.0	0.0	1.0	1.0	25.0	0.0	0.0	0.0	0.0	1.0	0.0	0.0	1.0	0.0	2.0	0.0	0.0	0.0	1.0	10.0	6.0	3.0
0.0	1.0	1.0	1.0	30.0	0.0	0.0	0.0	1.0	1.0	1.0	0.0	1.0	0.0	3.0	10.0	0.0	0.0	0.0	9.0	6.0	7.0
0.0	1.0	0.0	1.0	23.0	1.0	0.0	0.0	1.0	0.0	1.0	0.0	1.0	0.0	1.0	0.0	0.0	0.0	0.0	10.0	4.0	7.0
0.0	0.0	0.0	1.0	24.0	1.0	0.0	0.0	1.0	1.0	1.0	0.0	1.0	0.0	3.0	0.0	0.0	0.0	0.0	9.0	5.0	4.0
0.0	0.0	0.0	1.0	19.0	1.0	0.0	0.0	0.0	0.0	1.0	1.0	1.0	1.0	1.0	0.0	10.0	0.0	0.0	3.0	5.0	6.0
0.0	0.0	0.0	1.0	24.0	0.0	0.0	0.0	1.0	0.0	1.0	1.0	1.0	1.0	1.0	0.0	0.0	0.0	1.0	9.0	6.0	8.0
0.0	0.0	0.0	1.0	23.0	1.0	0.0	0.0	1.0	1.0	1.0	0.0	1.0	0.0	2.0	0.0	0.0	0.0	0.0	12.0	6.0	7.0
0.0	0.0	1.0	1.0	29.0	1.0	0.0	0.0	1.0	1.0	1.0	0.0	1.0	0.0	2.0	0.0	0.0	0.0	0.0	4.0	5.0	7.0
0.0	0.0	1.0	1.0	28.0	0.0	0.0	0.0	0.0	1.0	1.0	0.0	1.0	0.0	2.0	0.0	0.0	0.0	1.0	9.0	5.0	7.0
0.0	0.0	1.0	1.0	21.0	0.0	0.0	0.0	1.0	1.0	1.0	0.0	1.0	0.0	2.0	0.0	0.0	0.0	0.0	7.0	6.0	7.0
0.0	0.0	0.0	1.0	31.0	0.0	0.0	0.0	0.0	1.0	1.0	0.0	1.0	0.0	2.0	0.0	0.0	0.0	1.0	6.0	6.0	8.0
0.0	0.0	0.0	1.0	20.0	0.0	0.0	0.0	1.0	1.0	1.0	0.0	1.0	0.0	2.0	1.0	0.0	0.0	0.0	7.0	6.0	7.0
0.0	0.0	0.0	1.0	21.0	0.0	0.0	0.0	1.0	1.0	1.0	0.0	1.0	0.0	1.0	0.0	0.0	0.0	0.0	8.0	6.0	8.0
0.0	1.0	1.0	1.0	29.0	1.0	0.0	0.0	1.0	0.0	1.0	0.0	1.0	0.0	4.0	0.0	10.0	0.0	0.0	10.0	4.0	4.0
0.0	1.0	0.0	1.0	29.0	1.0	0.0	0.0	1.0	0.0	1.0	0.0	1.0	0.0	2.0	0.0	0.0	0.0	1.0	10.0	3.0	4.0
0.0	0.0	0.0	1.0	25.0	0.0	0.0	0.0	1.0	1.0	1.0	0.0	1.0	0.0	2.0	0.0	0.0	0.0	1.0	2.0	6.0	8.0
0.0	0.0	0.0	1.0	34.0	0.0	0.0	0.0	0.0	0.0	0.0	0.0	0.0	0.0	1.0	0.0	3.0	0.0	1.0	5.0	4.0	2.0
0.0	0.0	0.0	1.0	27.0	0.0	0.0	0.0	1.0	1.0	1.0	1.0	1.0	0.0	1.0	0.0	0.0	0.0	0.0	7.0	6.0	8.0
0.0	0.0	0.0	1.0	25.0	0.0	0.0	0.0	1.0	0.0	1.0	0.0	1.0	0.0	3.0	0.0	1.0	0.0	1.0	2.0	6.0	8.0
0.0	1.0	0.0	1.0	24.0	0.0	0.0	0.0	0.0	1.0	0.0	0.0	1.0	0.0	1.0	0.0	0.0	0.0	1.0	13.0	6.0	7.0
0.0	0.0	0.0	1.0	29.0	0.0	0.0	0.0	0.0	1.0	1.0	0.0	1.0	0.0	3.0	0.0	1.0	0.0	0.0	2.0	5.0	4.0
0.0	1.0	1.0	1.0	23.0	1.0	0.0	0.0	1.0	1.0	1.0	0.0	1.0	0.0	2.0	0.0	0.0	0.0	0.0	13.0	4.0	3.0
0.0	0.0	1.0	1.0	31.0	1.0	0.0	0.0	1.0	1.0	1.0	0.0	1.0	0.0	3.0	0.0	15.0	0.0	0.0	10.0	5.0	5.0
0.0	0.0	0.0	1.0	29.0	1.0	0.0	0.0	0.0	1.0	1.0	1.0	1.0	1.0	3.0	30.0	30.0	1.0	1.0	5.0	6.0	8.0
0.0	0.0	0.0	1.0	21.0	1.0	0.0	0.0	1.0	1.0	1.0	0.0	1.0	0.0	2.0	0.0	0.0	0.0	1.0	8.0	6.0	8.0
0.0	0.0	1.0	1.0	27.0	0.0	0.0	0.0	1.0	1.0	1.0	0.0	1.0	0.0	2.0	0.0	0.0	0.0	0.0	9.0	5.0	8.0
0.0	1.0	0.0	1.0	25.0	0.0	0.0	0.0	1.0	1.0	1.0	0.0	1.0	0.0	2.0	0.0	0.0	0.0	0.0	9.0	6.0	8.0
0.0	1.0	1.0	1.0	26.0	1.0	0.0	0.0	1.0	1.0	1.0	0.0	0.0	0.0	1.0	15.0	2.0	0.0	1.0	1.0	5.0	5.0
0.0	1.0	0.0	1.0	36.0	1.0	0.0	0.0	1.0	1.0	1.0	0.0	0.0	0.0	3.0	0.0	0.0	0.0	0.0	5.0	4.0	5.0
0.0	1.0	0.0	1.0	27.0	0.0	0.0	0.0	1.0	0.0	1.0	0.0	1.0	0.0	1.0	0.0	0.0	0.0	0.0	6.0	5.0	7.0
0.0	1.0	0.0	1.0	30.0	0.0	0.0	0.0	1.0	0.0	1.0	0.0	1.0	0.0	2.0	0.0	1.0	0.0	1.0	7.0	6.0	6.0
0.0	0.0	1.0	1.0	22.0	1.0	0.0	0.0	1.0	0.0	1.0	0.0	1.0	0.0	3.0	0.0	0.0	0.0	0.0	11.0	4.0	5.0
0.0	0.0	0.0	1.0	25.0	0.0	0.0	0.0	0.0	1.0	1.0	0.0	1.0	0.0	3.0	28.0	0.0	0.0	1.0	6.0	6.0	5.0
0.0	1.0	1.0	1.0	25.0	1.0	0.0	1.0	1.0	0.0	0.0	0.0	1.0	1.0	3.0	0.0	0.0	0.0	1.0	12.0	3.0	5.0
0.0	0.0	0.0	1.0	20.0	1.0	1.0	0.0	0.0	0.0	0.0	0.0	1.0	0.0	3.0	0.0	0.0	1.0	1.0	7.0	4.0	3.0
0.0	1.0	0.0	1.0	54.0	0.0	0.0	0.0	1.0	1.0	1.0	0.0	1.0	0.0	5.0	0.0	2.0	0.0	1.0	6.0	4.0	8.0
0.0	1.0	0.0	1.0	37.0	1.0	0.0	0.0	1.0	1.0	1.0	0.0	1.0	0.0	5.0	30.0	26.0	1.0	0.0	8.0	5.0	5.0
0.0	0.0	0.0	1.0	25.0	1.0	0.0	0.0	0.0	0.0	1.0	0.0	1.0	0.0	5.0	0.0	3.0	0.0	0.0	9.0	3.0	5.0
0.0	0.0	0.0	1.0	24.0	0.0	0.0	0.0	1.0	1.0	1.0	0.0	1.0	0.0	2.0	0.0	0.0	0.0	1.0	7.0	4.0	7.0
0.0	1.0	0.0	1.0	32.0	0.0	0.0	0.0	1.0	0.0	0.0	0.0	1.0	0.0	3.0	0.0	0.0	0.0	0.0	10.0	4.0	2.0
0.0	0.0	0.0	1.0	27.0	1.0	0.0	0.0	1.0	0.0	1.0	1.0	1.0	1.0	3.0	3.0	0.0	0.0	0.0	2.0	5.0	2.0
0.0	0.0	0.0	1.0	23.0	0.0	0.0	0.0	1.0	1.0	1.0	0.0	1.0	0.0	1.0	0.0	0.0	0.0	0.0	5.0	6.0	8.0
0.0	0.0	0.0	1.0	27.0	0.0	0.0	0.0	0.0	0.0	1.0	0.0	1.0	0.0	3.0	0.0	0.0	0.0	1.0	11.0	5.0	8.0
0.0	0.0	1.0	1.0	52.0	0.0	0.0	0.0	0.0	1.0	1.0	0.0	1.0	0.0	1.0	0.0	0.0	0.0	1.0	9.0	6.0	7.0
0.0	0.0	1.0	1.0	25.0	0.0	0.0	0.0	1.0	1.0	1.0	0.0	1.0	0.0	2.0	0.0	5.0	0.0	1.0	11.0	6.0	8.0
0.0	1.0	0.0	1.0	25.0	0.0	0.0	0.0	0.0	1.0	0.0	1.0	1.0	0.0	3.0	0.0	0.0	0.0	1.0	7.0	6.0	8.0
0.0	0.0	1.0	1.0	20.0	0.0	0.0	0.0	1.0	1.0	1.0	0.0	1.0	0.0	3.0	0.0	0.0	0.0	0.0	10.0	6.0	6.0
0.0	0.0	0.0	1.0	22.0	0.0	0.0	0.0	1.0	1.0	1.0	0.0	1.0	0.0	3.0	1.0	2.0	0.0	0.0	2.0	5.0	6.0
0.0	0.0	0.0	1.0	20.0	0.0	0.0	1.0	0.0	0.0	1.0	0.0	0.0	0.0	3.0	0.0	2.0	0.0	0.0	2.0	6.0	5.0
0.0	1.0	0.0	1.0	25.0	0.0	0.0	0.0	1.0	1.0	1.0	0.0	1.0	0.0	3.0	0.0	0.0	0.0	0.0	7.0	6.0	8.0
0.0	0.0	1.0	1.0	25.0	0.0	0.0	0.0	1.0	0.0	1.0	0.0	1.0	0.0	1.0	6.0	0.0	0.0	1.0	9.0	5.0	6.0
0.0	0.0	1.0	1.0	27.0	0.0	0.0	0.0	1.0	1.0	1.0	0.0	1.0	0.0	3.0	10.0	0.0	0.0	0.0	6.0	6.0	8.0
0.0	0.0	0.0	1.0	27.0	0.0	0.0	0.0	1.0	1.0	1.0	0.0	1.0	0.0	2.0	5.0	0.0	0.0	0.0	8.0	4.0	8.0
0.0	0.0	1.0	1.0	29.0	0.0	0.0	0.0	1.0	1.0	1.0	0.0	1.0	0.0	2.0	1.0	0.0	0.0	0.0	6.0	5.0	5.0
0.0	1.0	0.0	1.0	27.0	0.0	0.0	0.0	1.0	0.0	1.0	0.0	1.0	0.0	2.0	0.0	0.0	0.0	0.0	6.0	5.0	6.0
0.0	0.0	0.0	1.0	28.0	0.0	0.0	0.0	1.0	1.0	1.0	0.0	1.0	0.0	1.0	0.0	0.0	0.0	1.0	7.0	6.0	8.0
0.0	1.0	0.0	1.0	21.0	0.0	0.0	0.0	1.0	0.0	1.0	0.0	1.0	0.0	3.0	0.0	0.0	0.0	0.0	9.0	6.0	5.0
0.0	0.0	0.0	1.0	21.0	1.0	0.0	0.0	1.0	0.0	1.0	0.0	1.0	0.0	2.0	0.0	0.0	0.0	1.0	11.0	6.0	8.0
0.0	0.0	0.0	1.0	27.0	1.0	0.0	0.0	0.0	1.0	1.0	0.0	1.0	0.0	2.0	0.0	0.0	0.0	0.0	8.0	5.0	8.0
0.0	0.0	1.0	1.0	33.0	1.0	0.0	0.0	1.0	0.0	1.0	1.0	1.0	0.0	2.0	3.0	0.0	0.0	0.0	3.0	6.0	8.0
0.0	0.0	0.0	1.0	22.0	0.0	0.0	0.0	1.0	1.0	1.0	0.0	1.0	0.0	1.0	0.0	3.0	0.0	0.0	10.0	6.0	7.0
0.0	0.0	0.0	1.0	23.0	0.0	0.0	1.0	1.0	0.0	0.0	0.0	1.0	0.0	1.0	2.0	2.0	0.0	0.0	1.0	5.0	3.0
0.0	1.0	1.0	1.0	28.0	0.0	0.0	1.0	1.0	1.0	1.0	0.0	0.0	0.0	2.0	0.0	0.0	0.0	1.0	12.0	4.0	5.0
0.0	0.0	0.0	1.0	25.0	0.0	0.0	0.0	1.0	0.0	1.0	0.0	1.0	0.0	1.0	0.0	0.0	0.0	0.0	6.0	6.0	8.0
0.0	0.0	1.0	1.0	33.0	0.0	0.0	0.0	1.0	1.0	1.0	0.0	1.0	0.0	2.0	0.0	2.0	0.0	1.0	5.0	4.0	6.0
0.0	0.0	0.0	1.0	24.0	1.0	0.0	0.0	1.0	1.0	1.0	1.0	1.0	0.0	2.0	1.0	4.0	0.0	0.0	8.0	6.0	8.0
0.0	1.0	0.0	1.0	22.0	1.0	0.0	0.0	0.0	1.0	1.0	0.0	1.0	0.0	5.0	30.0	30.0	1.0	1.0	9.0	6.0	6.0
0.0	0.0	0.0	0.0	24.0	1.0	0.0	0.0	1.0	1.0	1.0	0.0	1.0	0.0	2.0	0.0	2.0	0.0	1.0	8.0	2.0	8.0
0.0	1.0	1.0	1.0	29.0	1.0	0.0	0.0	1.0	1.0	1.0	0.0	1.0	0.0	3.0	0.0	3.0	0.0	1.0	9.0	6.0	8.0
0.0	0.0	0.0	0.0	33.0	1.0	0.0	0.0	1.0	1.0	1.0	0.0	1.0	0.0	3.0	0.0	2.0	0.0	0.0	6.0	4.0	5.0
0.0	1.0	1.0	1.0	21.0	0.0	0.0	0.0	1.0	1.0	0.0	1.0	1.0	0.0	2.0	0.0	0.0	0.0	1.0	10.0	5.0	3.0
0.0	1.0	0.0	1.0	24.0	1.0	0.0	0.0	1.0	1.0	1.0	0.0	1.0	0.0	2.0	0.0	0.0	0.0	0.0	11.0	4.0	3.0
0.0	0.0	0.0	1.0	19.0	0.0	0.0	0.0	1.0	1.0	1.0	0.0	1.0	0.0	2.0	0.0	0.0	0.0	1.0	8.0	5.0	4.0
0.0	0.0	1.0	0.0	25.0	1.0	0.0	0.0	1.0	0.0	1.0	0.0	1.0	0.0	2.0	0.0	2.0	0.0	0.0	7.0	6.0	5.0
0.0	1.0	0.0	1.0	23.0	1.0	0.0	0.0	1.0	0.0	1.0	0.0	1.0	0.0	1.0	0.0	0.0	0.0	0.0	13.0	6.0	4.0
0.0	0.0	0.0	1.0	27.0	1.0	0.0	0.0	1.0	1.0	1.0	0.0	1.0	0.0	3.0	3.0	4.0	0.0	0.0	13.0	3.0	5.0
0.0	0.0	1.0	1.0	23.0	1.0	0.0	0.0	1.0	1.0	1.0	0.0	1.0	0.0	1.0	0.0	0.0	0.0	1.0	5.0	6.0	8.0
0.0	0.0	1.0	1.0	26.0	0.0	0.0	0.0	1.0	1.0	1.0	0.0	1.0	0.0	3.0	0.0	0.0	0.0	0.0	8.0	6.0	7.0
0.0	0.0	0.0	1.0	25.0	0.0	0.0	0.0	1.0	1.0	1.0	0.0	1.0	0.0	2.0	30.0	2.0	0.0	0.0	4.0	6.0	7.0
0.0	0.0	0.0	1.0	22.0	0.0	0.0	0.0	1.0	1.0	1.0	0.0	1.0	0.0	1.0	0.0	0.0	0.0	0.0	4.0	6.0	8.0
0.0	1.0	1.0	1.0	25.0	1.0	0.0	0.0	1.0	1.0	1.0	0.0	1.0	0.0	2.0	0.0	0.0	0.0	0.0	10.0	5.0	5.0
0.0	0.0	1.0	1.0	31.0	0.0	0.0	0.0	1.0	0.0	1.0	0.0	1.0	0.0	2.0	5.0	0.0	0.0	0.0	9.0	6.0	8.0
0.0	0.0	0.0	1.0	31.0	1.0	0.0	0.0	1.0	0.0	0.0	0.0	1.0	0.0	2.0	0.0	4.0	1.0	1.0	10.0	4.0	5.0
0.0	0.0	1.0	1.0	23.0	1.0	0.0	0.0	1.0	1.0	1.0	0.0	1.0	0.0	2.0	0.0	0.0	0.0	0.0	10.0	4.0	5.0
0.0	1.0	0.0	1.0	30.0	1.0	0.0	0.0	0.0	0.0	1.0	0.0	1.0	0.0	2.0	0.0	0.0	0.0	0.0	10.0	4.0	5.0
0.0	0.0	1.0	1.0	37.0	1.0	0.0	0.0	0.0	1.0	1.0	0.0	1.0	1.0	2.0	0.0	0.0	0.0	1.0	7.0	5.0	8.0
0.0	0.0	0.0	1.0	23.0	1.0	0.0	0.0	1.0	1.0	1.0	0.0	1.0	0.0	2.0	0.0	1.0	0.0	0.0	4.0	4.0	8.0
0.0	0.0	1.0	0.0	46.0	0.0	0.0	0.0	0.0	0.0	1.0	0.0	1.0	0.0	5.0	0.0	5.0	1.0	0.0	9.0	5.0	6.0
0.0	0.0	0.0	1.0	29.0	0.0	0.0	0.0	1.0	0.0	1.0	0.0	1.0	0.0	3.0	0.0	6.0	0.0	1.0	3.0	5.0	6.0
0.0	0.0	0.0	1.0	29.0	0.0	0.0	0.0	1.0	1.0	1.0	0.0	1.0	0.0	2.0	0.0	15.0	0.0	1.0	8.0	6.0	2.0
0.0	0.0	1.0	1.0	30.0	1.0	0.0	0.0	1.0	1.0	1.0	0.0	1.0	0.0	1.0	0.0	0.0	0.0	0.0	7.0	4.0	8.0
0.0	0.0	0.0	1.0	22.0	0.0	0.0	0.0	1.0	0.0	1.0	0.0	1.0	0.0	1.0	0.0	0.0	0.0	0.0	11.0	6.0	5.0
0.0	0.0	1.0	1.0	24.0	1.0	0.0	0.0	1.0	0.0	0.0	0.0	1.0	0.0	1.0	0.0	0.0	0.0	0.0	12.0	5.0	7.0
0.0	1.0	0.0	1.0	27.0	0.0	0.0	0.0	1.0	0.0	1.0	0.0	1.0	0.0	2.0	0.0	0.0	0.0	1.0	11.0	3.0	7.0
0.0	1.0	1.0	1.0	38.0	0.0	0.0	1.0	1.0	0.0	0.0	0.0	1.0	0.0	4.0	0.0	0.0	1.0	1.0	12.0	5.0	2.0
0.0	1.0	1.0	1.0	31.0	1.0	0.0	0.0	0.0	1.0	1.0	0.0	1.0	0.0	4.0	0.0	14.0	0.0	0.0	11.0	3.0	5.0
0.0	0.0	0.0	1.0	23.0	0.0	0.0	0.0	1.0	1.0	0.0	0.0	1.0	0.0	2.0	5.0	1.0	0.0	0.0	6.0	6.0	7.0
0.0	0.0	1.0	1.0	32.0	1.0	0.0	0.0	1.0	0.0	1.0	0.0	1.0	0.0	4.0	0.0	2.0	0.0	0.0	10.0	5.0	3.0
0.0	0.0	0.0	0.0	27.0	0.0	0.0	0.0	1.0	0.0	1.0	0.0	1.0	0.0	1.0	0.0	0.0	0.0	0.0	9.0	4.0	5.0
0.0	0.0	0.0	1.0	21.0	0.0	0.0	0.0	1.0	1.0	1.0	0.0	1.0	0.0	1.0	0.0	0.0	0.0	0.0	6.0	6.0	8.0
0.0	0.0	1.0	1.0	29.0	1.0	0.0	0.0	1.0	1.0	1.0	0.0	1.0	0.0	3.0	5.0	3.0	0.0	0.0	10.0	6.0	7.0
0.0	0.0	0.0	1.0	37.0	0.0	0.0	0.0	1.0	1.0	1.0	0.0	1.0	0.0	4.0	5.0	30.0	1.0	0.0	8.0	6.0	7.0
0.0	1.0	1.0	1.0	25.0	0.0	0.0	1.0	1.0	1.0	1.0	0.0	1.0	0.0	4.0	0.0	2.0	1.0	1.0	12.0	5.0	6.0
0.0	0.0	0.0	1.0	27.0	1.0	0.0	0.0	1.0	1.0	0.0	0.0	1.0	0.0	1.0	0.0	0.0	0.0	1.0	6.0	6.0	8.0
0.0	1.0	1.0	1.0	29.0	0.0	0.0	0.0	1.0	0.0	1.0	0.0	0.0	0.0	2.0	0.0	3.0	0.0	1.0	8.0	4.0	3.0
0.0	1.0	0.0	1.0	29.0	0.0	0.0	0.0	1.0	1.0	1.0	0.0	1.0	0.0	2.0	3.0	0.0	0.0	1.0	5.0	6.0	8.0
0.0	1.0	1.0	1.0	31.0	0.0	0.0	0.0	0.0	0.0	1.0	0.0	1.0	0.0	3.0	0.0	0.0	0.0	1.0	6.0	5.0	8.0
0.0	1.0	1.0	1.0	32.0	0.0	0.0	1.0	1.0	1.0	1.0	0.0	1.0	0.0	3.0	0.0	2.0	0.0	0.0	9.0	6.0	7.0
0.0	1.0	1.0	1.0	39.0	1.0	0.0	1.0	1.0	0.0	1.0	0.0	1.0	0.0	4.0	10.0	28.0	0.0	1.0	11.0	4.0	7.0
0.0	1.0	1.0	1.0	24.0	0.0	0.0	1.0	1.0	1.0	1.0	0.0	1.0	0.0	1.0	0.0	0.0	0.0	1.0	11.0	6.0	8.0
0.0	1.0	0.0	1.0	34.0	1.0	0.0	0.0	1.0	1.0	1.0	0.0	1.0	0.0	2.0	0.0	0.0	0.0	0.0	7.0	5.0	7.0
0.0	0.0	1.0	1.0	21.0	1.0	0.0	0.0	1.0	1.0	1.0	0.0	1.0	0.0	2.0	0.0	0.0	0.0	0.0	9.0	6.0	8.0
0.0	0.0	0.0	0.0	26.0	1.0	0.0	0.0	0.0	1.0	1.0	1.0	1.0	0.0	2.0	4.0	0.0	0.0	0.0	8.0	4.0	8.0
0.0	0.0	0.0	1.0	23.0	0.0	0.0	0.0	1.0	1.0	1.0	0.0	1.0	0.0	1.0	0.0	0.0	0.0	0.0	9.0	6.0	8.0
0.0	1.0	0.0	1.0	32.0	1.0	0.0	0.0	1.0	1.0	1.0	0.0	1.0	0.0	2.0	0.0	0.0	0.0	1.0	10.0	4.0	6.0
0.0	0.0	0.0	1.0	25.0	0.0	0.0	0.0	1.0	0.0	1.0	0.0	1.0	1.0	2.0	5.0	30.0	1.0	0.0	7.0	4.0	4.0
0.0	0.0	0.0	1.0	22.0	0.0	0.0	0.0	1.0	1.0	1.0	0.0	1.0	0.0	2.0	0.0	2.0	0.0	0.0	10.0	6.0	8.0
0.0	1.0	0.0	1.0	24.0	1.0	0.0	0.0	1.0	0.0	1.0	0.0	1.0	0.0	2.0	2.0	2.0	0.0	0.0	8.0	6.0	8.0
0.0	0.0	0.0	1.0	48.0	0.0	0.0	0.0	0.0	1.0	1.0	0.0	1.0	0.0	3.0	0.0	0.0	1.0	0.0	8.0	4.0	5.0
0.0	0.0	1.0	1.0	25.0	0.0	0.0	0.0	1.0	1.0	1.0	0.0	1.0	0.0	1.0	0.0	0.0	0.0	1.0	9.0	6.0	8.0
0.0	1.0	1.0	1.0	26.0	1.0	0.0	0.0	1.0	0.0	1.0	1.0	1.0	1.0	3.0	30.0	7.0	0.0	0.0	10.0	4.0	6.0
0.0	1.0	0.0	1.0	27.0	0.0	0.0	0.0	0.0	0.0	0.0	0.0	1.0	0.0	3.0	0.0	0.0	0.0	0.0	7.0	6.0	6.0
0.0	0.0	0.0	1.0	22.0	0.0	0.0	0.0	1.0	1.0	1.0	0.0	1.0	0.0	2.0	0.0	0.0	0.0	0.0	7.0	5.0	8.0
0.0	1.0	0.0	1.0	26.0	0.0	0.0	0.0	1.0	1.0	1.0	0.0	1.0	0.0	1.0	0.0	0.0	0.0	0.0	5.0	6.0	8.0
0.0	0.0	0.0	0.0	20.0	0.0	0.0	0.0	1.0	0.0	1.0	0.0	1.0	1.0	2.0	3.0	0.0	0.0	1.0	6.0	6.0	1.0
0.0	1.0	1.0	1.0	22.0	0.0	0.0	0.0	1.0	1.0	1.0	0.0	1.0	0.0	2.0	0.0	0.0	0.0	0.0	8.0	5.0	8.0
0.0	1.0	0.0	1.0	35.0	0.0	0.0	0.0	1.0	1.0	1.0	1.0	1.0	0.0	4.0	0.0	25.0	1.0	1.0	10.0	6.0	4.0
0.0	0.0	0.0	1.0	26.0	0.0	0.0	0.0	1.0	0.0	1.0	0.0	1.0	0.0	2.0	1.0	0.0	0.0	1.0	4.0	6.0	8.0
0.0	0.0	0.0	1.0	26.0	0.0	0.0	0.0	1.0	1.0	1.0	0.0	1.0	1.0	2.0	7.0	0.0	0.0	0.0	2.0	5.0	4.0
0.0	0.0	0.0	1.0	25.0	1.0	0.0	0.0	1.0	1.0	1.0	0.0	1.0	0.0	1.0	0.0	0.0	0.0	0.0	8.0	5.0	8.0
0.0	1.0	1.0	1.0	32.0	1.0	0.0	1.0	1.0	1.0	1.0	0.0	1.0	0.0	2.0	0.0	0.0	0.0	1.0	11.0	6.0	8.0
0.0	1.0	1.0	1.0	27.0	1.0	0.0	0.0	1.0	0.0	1.0	1.0	1.0	0.0	2.0	0.0	0.0	0.0	1.0	10.0	6.0	6.0
0.0	0.0	0.0	1.0	24.0	0.0	0.0	0.0	1.0	0.0	1.0	0.0	1.0	0.0	2.0	10.0	3.0	0.0	1.0	6.0	6.0	8.0
0.0	0.0	0.0	1.0	24.0	0.0	0.0	0.0	1.0	1.0	1.0	0.0	1.0	0.0	1.0	1.0	0.0	0.0	0.0	5.0	6.0	8.0
0.0	1.0	1.0	1.0	24.0	1.0	0.0	0.0	0.0	1.0	1.0	1.0	1.0	0.0	2.0	0.0	0.0	0.0	0.0	10.0	5.0	6.0
0.0	0.0	0.0	1.0	23.0	0.0	0.0	0.0	1.0	1.0	1.0	1.0	1.0	0.0	2.0	0.0	0.0	0.0	0.0	10.0	6.0	6.0
0.0	0.0	0.0	1.0	30.0	0.0	0.0	0.0	1.0	1.0	1.0	0.0	1.0	0.0	1.0	0.0	0.0	0.0	1.0	9.0	6.0	8.0
0.0	0.0	0.0	1.0	22.0	1.0	0.0	0.0	1.0	1.0	1.0	0.0	1.0	0.0	1.0	0.0	0.0	0.0	0.0	8.0	4.0	8.0
0.0	0.0	1.0	1.0	34.0	0.0	0.0	0.0	1.0	1.0	1.0	0.0	1.0	0.0	2.0	0.0	0.0	0.0	1.0	9.0	6.0	8.0
0.0	1.0	1.0	1.0	27.0	0.0	0.0	0.0	1.0	1.0	1.0	0.0	1.0	0.0	3.0	4.0	5.0	0.0	0.0	11.0	4.0	7.0
0.0	0.0	0.0	1.0	27.0	0.0	0.0	0.0	1.0	1.0	1.0	0.0	1.0	0.0	1.0	0.0	0.0	0.0	0.0	3.0	6.0	7.0
0.0	1.0	1.0	1.0	23.0	1.0	0.0	0.0	1.0	0.0	1.0	0.0	1.0	0.0	2.0	0.0	0.0	0.0	1.0	9.0	4.0	8.0
0.0	0.0	1.0	1.0	42.0	0.0	0.0	0.0	1.0	0.0	0.0	0.0	1.0	0.0	2.0	30.0	0.0	0.0	0.0	7.0	6.0	8.0
0.0	0.0	0.0	1.0	23.0	0.0	0.0	0.0	1.0	1.0	1.0	0.0	1.0	0.0	2.0	0.0	0.0	0.0	1.0	3.0	5.0	6.0
0.0	1.0	0.0	1.0	41.0	0.0	0.0	0.0	0.0	1.0	1.0	0.0	1.0	0.0	5.0	0.0	30.0	1.0	0.0	13.0	4.0	2.0
0.0	0.0	0.0	1.0	21.0	0.0	0.0	0.0	1.0	1.0	1.0	0.0	1.0	0.0	1.0	3.0	1.0	0.0	0.0	4.0	6.0	8.0
0.0	1.0	0.0	1.0	35.0	1.0	0.0	0.0	1.0	0.0	1.0	0.0	1.0	0.0	3.0	4.0	2.0	0.0	0.0	7.0	5.0	8.0
0.0	1.0	1.0	1.0	21.0	0.0	0.0	0.0	0.0	1.0	1.0	0.0	1.0	0.0	2.0	4.0	1.0	0.0	0.0	6.0	6.0	8.0
0.0	1.0	0.0	1.0	23.0	1.0	0.0	0.0	0.0	1.0	1.0	0.0	1.0	0.0	2.0	0.0	0.0	0.0	1.0	7.0	5.0	3.0
0.0	0.0	1.0	1.0	39.0	0.0	0.0	0.0	1.0	1.0	1.0	0.0	1.0	0.0	2.0	0.0	0.0	0.0	0.0	6.0	4.0	7.0
0.0	0.0	0.0	1.0	44.0	1.0	0.0	0.0	0.0	1.0	1.0	0.0	0.0	1.0	3.0	0.0	2.0	0.0	0.0	5.0	5.0	6.0
0.0	1.0	1.0	1.0	32.0	1.0	0.0	0.0	1.0	1.0	1.0	0.0	1.0	0.0	5.0	22.0	24.0	1.0	0.0	10.0	4.0	1.0
0.0	0.0	0.0	1.0	22.0	0.0	0.0	0.0	1.0	1.0	1.0	0.0	1.0	0.0	1.0	0.0	0.0	0.0	1.0	4.0	6.0	8.0
0.0	0.0	1.0	1.0	21.0	1.0	0.0	0.0	1.0	0.0	0.0	0.0	1.0	0.0	3.0	14.0	14.0	0.0	0.0	11.0	5.0	6.0
0.0	0.0	0.0	1.0	17.0	0.0	0.0	0.0	1.0	0.0	1.0	0.0	1.0	0.0	4.0	3.0	0.0	0.0	1.0	1.0	3.0	1.0
0.0	0.0	1.0	1.0	27.0	1.0	0.0	0.0	0.0	0.0	1.0	0.0	1.0	0.0	2.0	0.0	0.0	0.0	1.0	9.0	5.0	3.0
0.0	0.0	0.0	1.0	23.0	1.0	0.0	0.0	1.0	1.0	1.0	1.0	1.0	0.0	1.0	12.0	0.0	0.0	1.0	4.0	4.0	6.0
0.0	0.0	0.0	1.0	24.0	0.0	0.0	0.0	1.0	1.0	1.0	0.0	1.0	1.0	2.0	14.0	1.0	0.0	1.0	5.0	6.0	8.0
0.0	0.0	1.0	1.0	28.0	1.0	0.0	0.0	1.0	1.0	1.0	0.0	1.0	0.0	2.0	0.0	0.0	0.0	0.0	5.0	6.0	8.0
0.0	1.0	1.0	1.0	31.0	0.0	0.0	0.0	1.0	1.0	0.0	0.0	1.0	0.0	2.0	0.0	0.0	0.0	1.0	9.0	5.0	8.0
0.0	0.0	1.0	0.0	24.0	1.0	0.0	0.0	1.0	0.0	1.0	0.0	1.0	0.0	3.0	0.0	15.0	0.0	1.0	10.0	5.0	4.0
0.0	0.0	1.0	1.0	27.0	0.0	0.0	0.0	1.0	1.0	1.0	0.0	1.0	0.0	3.0	3.0	7.0	0.0	0.0	10.0	6.0	8.0
0.0	0.0	0.0	1.0	26.0	1.0	0.0	0.0	1.0	1.0	1.0	0.0	1.0	0.0	1.0	0.0	0.0	0.0	1.0	9.0	6.0	8.0
0.0	1.0	1.0	1.0	30.0	0.0	0.0	0.0	1.0	1.0	1.0	0.0	1.0	0.0	3.0	2.0	5.0	0.0	1.0	4.0	6.0	7.0
0.0	1.0	1.0	1.0	28.0	1.0	0.0	0.0	1.0	1.0	1.0	0.0	1.0	0.0	2.0	0.0	5.0	0.0	1.0	12.0	6.0	6.0
0.0	1.0	0.0	1.0	30.0	1.0	0.0	0.0	1.0	1.0	1.0	0.0	1.0	0.0	4.0	0.0	30.0	1.0	1.0	12.0	6.0	6.0
0.0	0.0	1.0	1.0	30.0	0.0	0.0	0.0	1.0	1.0	1.0	0.0	1.0	0.0	3.0	0.0	0.0	0.0	1.0	6.0	4.0	6.0
0.0	0.0	0.0	1.0	24.0	0.0	0.0	0.0	1.0	1.0	1.0	1.0	1.0	0.0	1.0	8.0	0.0	0.0	1.0	1.0	6.0	8.0
0.0	0.0	0.0	1.0	30.0	0.0	0.0	0.0	1.0	1.0	1.0	0.0	1.0	0.0	2.0	0.0	3.0	0.0	0.0	7.0	4.0	6.0
0.0	0.0	1.0	1.0	19.0	0.0	0.0	0.0	0.0	0.0	1.0	0.0	1.0	0.0	3.0	0.0	0.0	0.0	0.0	8.0	6.0	8.0
0.0	0.0	0.0	1.0	58.0	0.0	1.0	1.0	0.0	0.0	0.0	0.0	1.0	0.0	3.0	0.0	4.0	1.0	1.0	9.0	4.0	3.0
0.0	1.0	0.0	1.0	34.0	1.0	0.0	0.0	1.0	0.0	1.0	0.0	1.0	1.0	4.0	30.0	30.0	1.0	1.0	9.0	4.0	3.0
0.0	1.0	0.0	1.0	30.0	0.0	0.0	0.0	0.0	1.0	1.0	0.0	1.0	0.0	2.0	7.0	20.0	1.0	1.0	8.0	5.0	5.0
0.0	1.0	1.0	1.0	34.0	0.0	0.0	0.0	0.0	1.0	1.0	0.0	1.0	1.0	2.0	0.0	0.0	0.0	1.0	9.0	6.0	8.0
0.0	0.0	0.0	1.0	23.0	0.0	0.0	0.0	1.0	1.0	1.0	0.0	1.0	0.0	3.0	3.0	0.0	0.0	0.0	7.0	5.0	3.0
0.0	0.0	1.0	1.0	32.0	1.0	0.0	0.0	1.0	1.0	1.0	0.0	1.0	0.0	3.0	0.0	0.0	0.0	0.0	11.0	5.0	4.0
0.0	0.0	1.0	1.0	22.0	1.0	0.0	0.0	1.0	0.0	1.0	0.0	1.0	0.0	1.0	0.0	0.0	0.0	0.0	7.0	4.0	8.0
0.0	0.0	0.0	1.0	27.0	1.0	0.0	0.0	1.0	0.0	1.0	0.0	1.0	0.0	3.0	0.0	0.0	0.0	1.0	4.0	5.0	7.0
0.0	1.0	0.0	1.0	28.0	0.0	0.0	0.0	1.0	1.0	1.0	0.0	1.0	0.0	2.0	0.0	0.0	0.0	1.0	10.0	5.0	6.0
0.0	1.0	0.0	1.0	33.0	0.0	0.0	0.0	0.0	0.0	1.0	0.0	1.0	0.0	4.0	0.0	0.0	1.0	1.0	12.0	5.0	5.0
0.0	1.0	0.0	1.0	36.0	0.0	0.0	0.0	1.0	1.0	1.0	0.0	1.0	0.0	2.0	0.0	2.0	0.0	0.0	8.0	4.0	8.0
0.0	1.0	0.0	1.0	34.0	0.0	0.0	0.0	1.0	1.0	1.0	0.0	1.0	0.0	4.0	0.0	30.0	1.0	0.0	10.0	5.0	4.0
0.0	0.0	0.0	0.0	31.0	0.0	0.0	1.0	1.0	0.0	1.0	0.0	0.0	1.0	4.0	30.0	6.0	1.0	0.0	5.0	6.0	6.0
0.0	0.0	0.0	1.0	25.0	1.0	0.0	0.0	0.0	0.0	0.0	1.0	1.0	0.0	1.0	30.0	0.0	0.0	0.0	1.0	4.0	4.0
0.0	1.0	1.0	1.0	30.0	1.0	0.0	1.0	1.0	0.0	1.0	0.0	1.0	0.0	3.0	3.0	7.0	0.0	1.0	13.0	6.0	8.0
0.0	0.0	1.0	1.0	27.0	0.0	0.0	0.0	1.0	1.0	1.0	0.0	1.0	0.0	3.0	0.0	0.0	0.0	0.0	9.0	6.0	4.0
0.0	0.0	0.0	1.0	21.0	0.0	0.0	0.0	1.0	1.0	1.0	0.0	1.0	0.0	2.0	0.0	0.0	0.0	1.0	10.0	6.0	6.0
0.0	0.0	0.0	1.0	34.0	1.0	0.0	0.0	0.0	0.0	1.0	0.0	1.0	1.0	3.0	15.0	14.0	1.0	0.0	9.0	5.0	3.0
0.0	0.0	1.0	1.0	26.0	0.0	0.0	0.0	1.0	0.0	1.0	0.0	1.0	0.0	1.0	0.0	0.0	0.0	1.0	7.0	6.0	3.0
0.0	0.0	0.0	1.0	21.0	0.0	0.0	0.0	1.0	1.0	1.0	0.0	1.0	0.0	1.0	0.0	0.0	0.0	0.0	10.0	6.0	8.0
0.0	1.0	0.0	1.0	30.0	0.0	0.0	0.0	1.0	1.0	1.0	0.0	1.0	0.0	3.0	0.0	15.0	0.0	0.0	7.0	6.0	8.0
0.0	0.0	1.0	1.0	24.0	1.0	0.0	0.0	1.0	1.0	1.0	0.0	1.0	0.0	2.0	0.0	0.0	0.0	0.0	7.0	5.0	8.0
0.0	0.0	1.0	1.0	24.0	0.0	0.0	0.0	1.0	1.0	1.0	0.0	1.0	0.0	2.0	7.0	30.0	1.0	0.0	9.0	6.0	7.0
0.0	1.0	0.0	1.0	19.0	1.0	0.0	0.0	1.0	1.0	1.0	0.0	1.0	0.0	3.0	0.0	0.0	0.0	0.0	11.0	6.0	7.0
0.0	1.0	0.0	1.0	27.0	1.0	0.0	0.0	1.0	1.0	1.0	1.0	1.0	0.0	2.0	0.0	0.0	0.0	0.0	7.0	6.0	8.0
0.0	0.0	0.0	1.0	26.0	0.0	0.0	0.0	1.0	1.0	1.0	0.0	0.0	0.0	3.0	0.0	0.0	0.0	1.0	1.0	5.0	8.0
0.0	0.0	0.0	1.0	22.0	0.0	0.0	0.0	1.0	1.0	1.0	0.0	1.0	0.0	2.0	0.0	0.0	0.0	0.0	6.0	5.0	5.0
0.0	0.0	0.0	1.0	36.0	0.0	0.0	0.0	1.0	0.0	1.0	0.0	1.0	0.0	2.0	0.0	0.0	0.0	1.0	9.0	6.0	8.0
0.0	0.0	1.0	1.0	34.0	0.0	0.0	1.0	1.0	0.0	1.0	0.0	1.0	0.0	4.0	2.0	5.0	0.0	1.0	8.0	4.0	7.0
0.0	0.0	1.0	1.0	21.0	0.0	0.0	0.0	1.0	1.0	1.0	0.0	1.0	0.0	2.0	20.0	0.0	0.0	0.0	9.0	6.0	8.0
0.0	0.0	0.0	1.0	20.0	0.0	0.0	0.0	0.0	0.0	1.0	0.0	1.0	0.0	2.0	5.0	0.0	0.0	0.0	5.0	6.0	8.0
0.0	0.0	0.0	1.0	25.0	1.0	0.0	0.0	1.0	1.0	1.0	0.0	1.0	0.0	4.0	0.0	0.0	0.0	1.0	7.0	4.0	4.0
0.0	1.0	0.0	1.0	49.0	1.0	0.0	0.0	0.0	0.0	1.0	0.0	1.0	0.0	5.0	0.0	30.0	1.0	1.0	10.0	4.0	6.0
0.0	1.0	1.0	1.0	68.0	1.0	0.0	0.0	1.0	1.0	1.0	0.0	1.0	0.0	4.0	0.0	7.0	0.0	0.0	5.0	6.0	5.0
0.0	0.0	1.0	1.0	27.0	0.0	0.0	0.0	1.0	1.0	1.0	0.0	1.0	0.0	1.0	1.0	0.0	0.0	0.0	7.0	6.0	7.0
0.0	0.0	0.0	0.0	23.0	0.0	0.0	0.0	1.0	1.0	1.0	1.0	1.0	0.0	1.0	0.0	0.0	0.0	0.0	2.0	6.0	3.0
0.0	0.0	0.0	1.0	24.0	0.0	0.0	0.0	1.0	1.0	1.0	0.0	1.0	0.0	1.0	0.0	0.0	0.0	0.0	10.0	6.0	8.0
0.0	1.0	1.0	1.0	25.0	0.0	0.0	0.0	1.0	0.0	1.0	0.0	1.0	0.0	3.0	30.0	0.0	0.0	1.0	2.0	5.0	8.0
0.0	1.0	0.0	1.0	43.0	1.0	0.0	0.0	1.0	1.0	1.0	0.0	0.0	1.0	4.0	0.0	30.0	0.0	0.0	5.0	4.0	5.0
0.0	1.0	1.0	1.0	28.0	0.0	0.0	0.0	0.0	0.0	1.0	0.0	1.0	0.0	4.0	2.0	15.0	1.0	0.0	10.0	5.0	6.0
0.0	0.0	0.0	1.0	24.0	0.0	0.0	0.0	1.0	1.0	1.0	0.0	1.0	0.0	2.0	0.0	0.0	0.0	1.0	12.0	6.0	8.0
0.0	1.0	1.0	1.0	34.0	0.0	1.0	1.0	0.0	1.0	0.0	0.0	0.0	1.0	4.0	2.0	10.0	0.0	0.0	7.0	3.0	6.0
0.0	0.0	0.0	1.0	35.0	0.0	0.0	0.0	1.0	1.0	1.0	0.0	1.0	0.0	1.0	0.0	0.0	0.0	1.0	5.0	5.0	8.0
0.0	0.0	0.0	1.0	25.0	0.0	0.0	0.0	1.0	1.0	0.0	0.0	1.0	0.0	3.0	0.0	0.0	0.0	1.0	5.0	5.0	8.0
0.0	1.0	0.0	1.0	36.0	0.0	0.0	0.0	1.0	1.0	1.0	0.0	1.0	0.0	2.0	1.0	1.0	0.0	0.0	9.0	6.0	5.0
0.0	0.0	0.0	1.0	20.0	0.0	0.0	0.0	1.0	1.0	1.0	0.0	1.0	0.0	1.0	5.0	0.0	0.0	0.0	9.0	6.0	5.0
0.0	1.0	1.0	0.0	24.0	1.0	0.0	0.0	0.0	0.0	0.0	0.0	1.0	0.0	3.0	0.0	0.0	0.0	1.0	9.0	5.0	6.0
0.0	0.0	0.0	1.0	28.0	0.0	0.0	0.0	1.0	1.0	1.0	0.0	1.0	1.0	2.0	15.0	0.0	0.0	0.0	2.0	6.0	5.0
0.0	1.0	0.0	1.0	31.0	1.0	0.0	0.0	1.0	1.0	1.0	0.0	1.0	0.0	1.0	0.0	0.0	0.0	1.0	11.0	4.0	7.0
0.0	1.0	1.0	1.0	32.0	0.0	0.0	0.0	0.0	1.0	1.0	1.0	1.0	0.0	3.0	0.0	4.0	0.0	0.0	10.0	5.0	6.0
0.0	0.0	0.0	1.0	29.0	1.0	0.0	0.0	1.0	0.0	1.0	0.0	1.0	0.0	2.0	0.0	0.0	0.0	0.0	3.0	6.0	4.0
0.0	0.0	0.0	1.0	24.0	0.0	0.0	0.0	1.0	0.0	1.0	0.0	1.0	0.0	2.0	7.0	0.0	0.0	0.0	4.0	6.0	8.0
0.0	1.0	0.0	1.0	26.0	0.0	0.0	0.0	1.0	1.0	1.0	0.0	1.0	0.0	1.0	0.0	0.0	0.0	1.0	13.0	6.0	6.0
0.0	1.0	0.0	1.0	27.0	0.0	0.0	0.0	1.0	0.0	1.0	0.0	1.0	0.0	2.0	0.0	0.0	0.0	0.0	12.0	6.0	7.0
0.0	0.0	0.0	1.0	22.0	1.0	0.0	0.0	1.0	1.0	1.0	0.0	1.0	1.0	4.0	0.0	15.0	1.0	0.0	4.0	5.0	7.0
0.0	1.0	1.0	1.0	23.0	0.0	0.0	0.0	1.0	1.0	1.0	0.0	1.0	0.0	2.0	0.0	0.0	0.0	1.0	13.0	6.0	6.0
0.0	1.0	0.0	1.0	31.0	0.0	0.0	0.0	0.0	1.0	1.0	0.0	1.0	0.0	2.0	1.0	0.0	1.0	0.0	10.0	6.0	8.0
0.0	0.0	1.0	1.0	26.0	1.0	0.0	0.0	0.0	1.0	1.0	0.0	1.0	0.0	3.0	0.0	0.0	0.0	1.0	8.0	6.0	8.0
0.0	1.0	1.0	1.0	41.0	1.0	0.0	0.0	0.0	0.0	0.0	0.0	1.0	0.0	5.0	30.0	30.0	1.0	0.0	12.0	4.0	3.0
0.0	0.0	0.0	1.0	24.0	0.0	1.0	0.0	1.0	1.0	1.0	0.0	1.0	0.0	2.0	0.0	3.0	0.0	1.0	11.0	6.0	6.0
0.0	1.0	0.0	1.0	19.0	1.0	0.0	1.0	1.0	1.0	1.0	0.0	1.0	0.0	4.0	0.0	0.0	0.0	1.0	10.0	5.0	8.0
0.0	0.0	0.0	1.0	35.0	1.0	0.0	0.0	1.0	0.0	0.0	0.0	1.0	0.0	1.0	9.0	10.0	1.0	0.0	8.0	3.0	5.0
0.0	0.0	0.0	1.0	24.0	1.0	0.0	0.0	1.0	1.0	1.0	0.0	1.0	0.0	1.0	2.0	0.0	0.0	0.0	5.0	5.0	8.0
0.0	0.0	0.0	1.0	24.0	1.0	0.0	0.0	1.0	1.0	1.0	0.0	1.0	0.0	2.0	0.0	15.0	0.0	1.0	11.0	6.0	7.0
0.0	1.0	0.0	1.0	23.0	1.0	0.0	0.0	1.0	1.0	1.0	0.0	1.0	0.0	2.0	0.0	0.0	0.0	1.0	13.0	4.0	8.0
0.0	0.0	1.0	1.0	38.0	0.0	0.0	0.0	1.0	1.0	1.0	0.0	0.0	0.0	3.0	2.0	3.0	1.0	0.0	5.0	3.0	2.0
0.0	0.0	1.0	1.0	23.0	1.0	0.0	0.0	0.0	0.0	1.0	0.0	1.0	0.0	2.0	0.0	0.0	0.0	1.0	11.0	5.0	8.0
0.0	1.0	1.0	1.0	24.0	0.0	0.0	0.0	0.0	1.0	1.0	0.0	1.0	0.0	3.0	0.0	0.0	1.0	0.0	13.0	5.0	3.0
0.0	0.0	0.0	1.0	33.0	0.0	0.0	0.0	1.0	1.0	1.0	0.0	1.0	1.0	2.0	0.0	0.0	0.0	0.0	5.0	6.0	8.0
0.0	1.0	1.0	1.0	24.0	1.0	0.0	0.0	1.0	1.0	1.0	0.0	1.0	0.0	4.0	15.0	5.0	1.0	1.0	9.0	5.0	5.0
0.0	1.0	1.0	1.0	34.0	1.0	0.0	1.0	1.0	0.0	1.0	0.0	1.0	0.0	5.0	0.0	25.0	1.0	1.0	10.0	3.0	1.0
0.0	0.0	1.0	1.0	27.0	0.0	0.0	0.0	1.0	1.0	1.0	0.0	1.0	0.0	2.0	0.0	0.0	0.0	1.0	9.0	6.0	8.0
0.0	1.0	1.0	1.0	26.0	0.0	0.0	0.0	1.0	0.0	0.0	0.0	1.0	0.0	1.0	0.0	0.0	0.0	1.0	12.0	6.0	7.0
0.0	0.0	1.0	1.0	27.0	0.0	0.0	0.0	1.0	1.0	0.0	0.0	1.0	0.0	1.0	0.0	1.0	0.0	0.0	7.0	6.0	6.0
0.0	1.0	1.0	1.0	30.0	1.0	0.0	1.0	1.0	0.0	0.0	0.0	1.0	0.0	3.0	28.0	0.0	1.0	1.0	7.0	4.0	6.0
0.0	0.0	0.0	1.0	29.0	0.0	0.0	0.0	1.0	0.0	1.0	0.0	1.0	0.0	2.0	0.0	0.0	0.0	0.0	3.0	5.0	4.0
0.0	0.0	1.0	1.0	25.0	1.0	0.0	0.0	1.0	1.0	1.0	0.0	1.0	0.0	2.0	0.0	0.0	0.0	0.0	11.0	5.0	6.0
0.0	0.0	0.0	1.0	27.0	0.0	0.0	0.0	1.0	1.0	1.0	0.0	1.0	0.0	1.0	0.0	0.0	0.0	0.0	7.0	6.0	8.0
0.0	1.0	0.0	1.0	32.0	1.0	0.0	0.0	0.0	0.0	1.0	0.0	1.0	0.0	3.0	0.0	0.0	0.0	1.0	10.0	5.0	5.0
0.0	0.0	0.0	1.0	25.0	1.0	0.0	0.0	1.0	1.0	1.0	1.0	1.0	0.0	2.0	0.0	0.0	0.0	1.0	11.0	6.0	8.0
0.0	0.0	0.0	1.0	23.0	0.0	0.0	0.0	0.0	0.0	1.0	0.0	1.0	0.0	1.0	0.0	0.0	0.0	0.0	4.0	4.0	5.0
0.0	1.0	1.0	1.0	27.0	1.0	0.0	1.0	0.0	1.0	0.0	1.0	1.0	0.0	3.0	0.0	0.0	0.0	1.0	12.0	6.0	8.0
0.0	0.0	1.0	1.0	26.0	0.0	0.0	0.0	1.0	0.0	1.0	0.0	1.0	0.0	2.0	0.0	0.0	0.0	1.0	10.0	5.0	5.0
0.0	0.0	1.0	1.0	26.0	0.0	0.0	0.0	1.0	0.0	1.0	0.0	1.0	0.0	2.0	0.0	0.0	0.0	1.0	9.0	6.0	8.0
0.0	0.0	0.0	1.0	24.0	1.0	0.0	0.0	1.0	1.0	1.0	0.0	1.0	1.0	3.0	3.0	1.0	0.0	0.0	9.0	4.0	4.0
0.0	1.0	0.0	1.0	29.0	1.0	0.0	0.0	1.0	1.0	1.0	0.0	1.0	0.0	3.0	5.0	0.0	0.0	0.0	7.0	6.0	2.0
0.0	1.0	0.0	1.0	21.0	1.0	0.0	1.0	0.0	0.0	1.0	0.0	1.0	0.0	4.0	0.0	15.0	1.0	0.0	13.0	5.0	2.0
0.0	1.0	1.0	0.0	24.0	0.0	0.0	0.0	1.0	1.0	1.0	0.0	1.0	0.0	1.0	0.0	10.0	0.0	1.0	5.0	6.0	8.0
0.0	1.0	1.0	1.0	25.0	0.0	0.0	0.0	1.0	0.0	1.0	0.0	1.0	1.0	3.0	0.0	0.0	0.0	0.0	8.0	4.0	2.0
0.0	0.0	0.0	1.0	27.0	1.0	0.0	0.0	1.0	1.0	1.0	0.0	1.0	0.0	3.0	0.0	0.0	0.0	1.0	10.0	5.0	7.0
0.0	0.0	1.0	1.0	38.0	0.0	0.0	0.0	1.0	0.0	1.0	0.0	1.0	0.0	3.0	0.0	0.0	0.0	0.0	8.0	4.0	5.0
0.0	0.0	0.0	1.0	21.0	0.0	0.0	0.0	1.0	1.0	1.0	0.0	1.0	0.0	1.0	0.0	0.0	0.0	0.0	12.0	6.0	8.0
0.0	0.0	0.0	1.0	23.0	1.0	0.0	0.0	1.0	1.0	1.0	0.0	1.0	1.0	3.0	0.0	0.0	0.0	0.0	4.0	6.0	7.0
0.0	0.0	0.0	1.0	34.0	0.0	0.0	0.0	1.0	0.0	1.0	0.0	1.0	0.0	2.0	1.0	2.0	0.0	1.0	3.0	5.0	5.0
0.0	1.0	0.0	1.0	31.0	1.0	0.0	0.0	1.0	1.0	1.0	0.0	1.0	0.0	1.0	0.0	0.0	0.0	1.0	11.0	5.0	4.0
0.0	0.0	0.0	1.0	22.0	0.0	0.0	0.0	1.0	0.0	1.0	0.0	1.0	0.0	2.0	0.0	0.0	0.0	0.0	6.0	6.0	8.0
0.0	0.0	0.0	1.0	18.0	0.0	0.0	0.0	0.0	1.0	1.0	0.0	0.0	1.0	3.0	7.0	0.0	0.0	0.0	6.0	6.0	3.0
0.0	1.0	0.0	1.0	24.0	1.0	0.0	0.0	1.0	1.0	1.0	0.0	1.0	0.0	2.0	0.0	3.0	0.0	1.0	11.0	5.0	5.0
0.0	1.0	1.0	1.0	25.0	1.0	0.0	0.0	1.0	1.0	1.0	0.0	1.0	0.0	2.0	2.0	2.0	0.0	0.0	6.0	5.0	6.0
0.0	0.0	0.0	1.0	22.0	1.0	0.0	0.0	1.0	1.0	1.0	0.0	1.0	0.0	2.0	30.0	0.0	0.0	1.0	2.0	4.0	8.0
0.0	0.0	0.0	1.0	26.0	0.0	0.0	0.0	1.0	1.0	1.0	0.0	1.0	0.0	3.0	0.0	0.0	0.0	0.0	7.0	6.0	7.0
0.0	0.0	1.0	1.0	32.0	0.0	0.0	0.0	1.0	1.0	1.0	0.0	1.0	0.0	1.0	10.0	0.0	0.0	0.0	5.0	6.0	8.0
0.0	1.0	0.0	1.0	41.0	1.0	0.0	1.0	1.0	0.0	0.0	0.0	0.0	0.0	4.0	0.0	0.0	0.0	1.0	8.0	4.0	4.0
0.0	0.0	0.0	0.0	27.0	0.0	0.0	0.0	1.0	1.0	1.0	0.0	1.0	0.0	2.0	0.0	0.0	0.0	0.0	10.0	6.0	7.0
0.0	1.0	0.0	1.0	23.0	0.0	0.0	0.0	1.0	0.0	1.0	0.0	1.0	0.0	3.0	0.0	0.0	0.0	0.0	13.0	3.0	1.0
0.0	1.0	1.0	1.0	33.0	0.0	1.0	0.0	0.0	0.0	0.0	0.0	1.0	0.0	4.0	0.0	0.0	1.0	0.0	8.0	3.0	1.0
0.0	1.0	1.0	1.0	33.0	0.0	0.0	0.0	0.0	1.0	1.0	0.0	1.0	0.0	1.0	30.0	0.0	0.0	1.0	9.0	3.0	6.0
0.0	0.0	1.0	1.0	32.0	0.0	0.0	0.0	1.0	1.0	1.0	0.0	1.0	0.0	2.0	0.0	6.0	0.0	1.0	10.0	5.0	8.0
0.0	1.0	1.0	1.0	29.0	1.0	0.0	0.0	1.0	1.0	1.0	0.0	1.0	0.0	2.0	0.0	0.0	0.0	0.0	10.0	4.0	3.0
0.0	0.0	1.0	1.0	26.0	0.0	0.0	0.0	1.0	1.0	1.0	0.0	1.0	0.0	1.0	0.0	0.0	0.0	1.0	4.0	6.0	8.0
0.0	0.0	0.0	1.0	28.0	0.0	0.0	0.0	1.0	1.0	1.0	0.0	1.0	0.0	3.0	0.0	0.0	0.0	1.0	3.0	6.0	4.0
0.0	1.0	0.0	1.0	35.0	0.0	0.0	0.0	1.0	1.0	1.0	0.0	1.0	0.0	5.0	0.0	10.0	1.0	0.0	12.0	5.0	7.0
0.0	1.0	1.0	1.0	34.0	0.0	0.0	0.0	1.0	0.0	1.0	0.0	1.0	0.0	3.0	4.0	4.0	0.0	1.0	4.0	5.0	8.0
0.0	0.0	0.0	1.0	26.0	0.0	0.0	0.0	1.0	1.0	1.0	0.0	1.0	0.0	1.0	0.0	0.0	0.0	1.0	2.0	5.0	5.0
0.0	0.0	0.0	1.0	38.0	0.0	0.0	0.0	1.0	0.0	0.0	0.0	1.0	0.0	3.0	0.0	0.0	0.0	1.0	1.0	5.0	2.0
0.0	1.0	1.0	1.0	24.0	0.0	0.0	0.0	1.0	1.0	0.0	0.0	1.0	0.0	3.0	0.0	7.0	0.0	1.0	9.0	6.0	8.0
0.0	0.0	0.0	1.0	20.0	0.0	0.0	0.0	1.0	1.0	1.0	0.0	1.0	0.0	2.0	2.0	30.0	0.0	0.0	8.0	6.0	7.0
0.0	0.0	0.0	1.0	26.0	1.0	0.0	0.0	1.0	0.0	1.0	0.0	1.0	1.0	5.0	0.0	30.0	1.0	1.0	7.0	5.0	3.0
0.0	0.0	0.0	1.0	28.0	0.0	0.0	0.0	1.0	1.0	1.0	0.0	1.0	0.0	3.0	10.0	20.0	1.0	0.0	8.0	5.0	4.0
0.0	0.0	1.0	1.0	32.0	0.0	0.0	0.0	1.0	0.0	1.0	0.0	1.0	0.0	2.0	3.0	0.0	0.0	0.0	4.0	5.0	2.0
0.0	1.0	0.0	1.0	28.0	0.0	0.0	0.0	1.0	1.0	1.0	0.0	1.0	0.0	1.0	0.0	0.0	0.0	1.0	9.0	6.0	8.0
0.0	0.0	0.0	1.0	22.0	0.0	0.0	0.0	1.0	1.0	0.0	0.0	1.0	0.0	2.0	0.0	0.0	0.0	0.0	6.0	6.0	8.0
0.0	0.0	0.0	1.0	26.0	0.0	0.0	0.0	1.0	0.0	1.0	0.0	1.0	1.0	3.0	6.0	1.0	0.0	0.0	2.0	5.0	6.0
0.0	0.0	0.0	1.0	30.0	0.0	0.0	1.0	0.0	0.0	0.0	0.0	1.0	0.0	2.0	0.0	0.0	0.0	1.0	8.0	6.0	8.0
0.0	0.0	0.0	1.0	22.0	1.0	0.0	0.0	0.0	1.0	1.0	0.0	1.0	0.0	2.0	0.0	0.0	0.0	1.0	5.0	5.0	8.0
0.0	1.0	1.0	1.0	32.0	1.0	0.0	1.0	1.0	0.0	0.0	0.0	1.0	0.0	3.0	0.0	0.0	0.0	1.0	10.0	4.0	8.0
0.0	0.0	0.0	1.0	31.0	1.0	0.0	0.0	1.0	1.0	1.0	0.0	1.0	0.0	2.0	0.0	0.0	0.0	1.0	11.0	6.0	8.0
0.0	1.0	1.0	1.0	28.0	0.0	0.0	1.0	1.0	1.0	1.0	0.0	1.0	0.0	4.0	7.0	30.0	1.0	0.0	12.0	6.0	5.0
0.0	0.0	0.0	1.0	21.0	0.0	0.0	0.0	1.0	1.0	1.0	0.0	1.0	0.0	1.0	0.0	0.0	0.0	1.0	13.0	6.0	8.0
0.0	0.0	1.0	1.0	28.0	1.0	0.0	0.0	1.0	1.0	1.0	0.0	1.0	0.0	2.0	0.0	0.0	0.0	0.0	10.0	4.0	5.0
0.0	0.0	0.0	1.0	24.0	1.0	0.0	0.0	1.0	0.0	1.0	0.0	1.0	0.0	3.0	15.0	30.0	0.0	0.0	7.0	6.0	4.0
0.0	0.0	1.0	1.0	26.0	1.0	0.0	0.0	0.0	1.0	1.0	0.0	1.0	0.0	2.0	0.0	0.0	0.0	0.0	7.0	6.0	5.0
0.0	0.0	0.0	1.0	24.0	1.0	0.0	0.0	1.0	1.0	1.0	0.0	1.0	0.0	1.0	0.0	0.0	0.0	1.0	5.0	6.0	8.0
0.0	1.0	1.0	1.0	30.0	1.0	0.0	1.0	0.0	1.0	1.0	0.0	1.0	0.0	3.0	0.0	0.0	0.0	1.0	13.0	6.0	4.0
0.0	1.0	0.0	1.0	42.0	0.0	0.0	0.0	0.0	0.0	1.0	0.0	1.0	0.0	3.0	3.0	1.0	1.0	0.0	10.0	4.0	6.0
0.0	0.0	1.0	1.0	30.0	1.0	0.0	0.0	1.0	1.0	1.0	0.0	1.0	0.0	2.0	5.0	0.0	0.0	0.0	12.0	5.0	2.0
0.0	1.0	0.0	1.0	34.0	0.0	0.0	0.0	0.0	1.0	1.0	0.0	1.0	0.0	3.0	0.0	28.0	0.0	0.0	11.0	4.0	5.0
0.0	0.0	0.0	0.0	26.0	0.0	0.0	0.0	1.0	1.0	1.0	0.0	1.0	0.0	2.0	0.0	0.0	0.0	0.0	5.0	6.0	8.0
0.0	0.0	0.0	1.0	30.0	1.0	0.0	0.0	1.0	0.0	1.0	0.0	1.0	0.0	2.0	0.0	0.0	0.0	1.0	3.0	5.0	8.0
0.0	1.0	1.0	1.0	21.0	0.0	0.0	0.0	1.0	0.0	1.0	0.0	1.0	0.0	4.0	0.0	6.0	1.0	0.0	13.0	5.0	1.0
0.0	1.0	1.0	1.0	36.0	1.0	0.0	1.0	0.0	1.0	1.0	0.0	1.0	0.0	3.0	2.0	0.0	1.0	0.0	9.0	6.0	5.0
0.0	1.0	1.0	1.0	36.0	1.0	0.0	0.0	1.0	1.0	1.0	0.0	1.0	0.0	4.0	0.0	14.0	0.0	1.0	8.0	5.0	8.0
0.0	0.0	1.0	1.0	29.0	0.0	0.0	0.0	1.0	1.0	1.0	0.0	1.0	0.0	2.0	0.0	0.0	0.0	0.0	3.0	5.0	3.0
0.0	1.0	1.0	1.0	36.0	0.0	0.0	0.0	0.0	0.0	1.0	1.0	0.0	1.0	3.0	0.0	2.0	0.0	1.0	8.0	4.0	3.0
0.0	0.0	1.0	1.0	28.0	0.0	0.0	0.0	1.0	1.0	1.0	1.0	1.0	0.0	1.0	0.0	0.0	0.0	1.0	4.0	6.0	8.0
0.0	0.0	1.0	1.0	24.0	0.0	0.0	0.0	0.0	1.0	0.0	0.0	1.0	0.0	2.0	5.0	1.0	0.0	1.0	4.0	5.0	7.0
0.0	0.0	1.0	1.0	40.0	1.0	0.0	0.0	1.0	0.0	1.0	0.0	1.0	0.0	3.0	0.0	0.0	0.0	1.0	9.0	5.0	7.0
0.0	0.0	0.0	1.0	25.0	1.0	0.0	0.0	1.0	1.0	1.0	0.0	1.0	0.0	2.0	0.0	0.0	0.0	0.0	7.0	5.0	6.0
0.0	1.0	0.0	1.0	34.0	1.0	0.0	0.0	1.0	0.0	1.0	0.0	1.0	0.0	3.0	5.0	2.0	1.0	0.0	7.0	5.0	7.0
0.0	0.0	1.0	1.0	23.0	1.0	0.0	0.0	1.0	1.0	1.0	0.0	1.0	0.0	2.0	5.0	10.0	0.0	1.0	9.0	6.0	6.0
0.0	1.0	0.0	1.0	30.0	0.0	0.0	0.0	0.0	1.0	1.0	0.0	1.0	0.0	4.0	0.0	5.0	1.0	0.0	10.0	6.0	6.0
0.0	0.0	1.0	1.0	23.0	1.0	0.0	0.0	1.0	0.0	1.0	1.0	1.0	0.0	2.0	2.0	0.0	0.0	0.0	8.0	4.0	7.0
0.0	0.0	0.0	1.0	24.0	0.0	0.0	0.0	1.0	1.0	1.0	0.0	1.0	0.0	3.0	22.0	2.0	0.0	0.0	3.0	4.0	7.0
0.0	0.0	1.0	1.0	22.0	0.0	0.0	0.0	1.0	1.0	1.0	0.0	1.0	0.0	1.0	0.0	0.0	0.0	0.0	11.0	6.0	5.0
0.0	0.0	1.0	1.0	22.0	1.0	0.0	0.0	1.0	0.0	1.0	0.0	1.0	1.0	3.0	1.0	5.0	0.0	0.0	8.0	5.0	6.0
0.0	0.0	1.0	1.0	23.0	0.0	0.0	0.0	1.0	1.0	1.0	0.0	1.0	0.0	2.0	0.0	0.0	0.0	0.0	8.0	5.0	7.0
0.0	0.0	0.0	1.0	26.0	0.0	0.0	0.0	1.0	1.0	1.0	0.0	1.0	0.0	2.0	0.0	0.0	0.0	1.0	13.0	6.0	8.0
0.0	1.0	1.0	1.0	27.0	0.0	0.0	1.0	1.0	0.0	1.0	0.0	1.0	0.0	2.0	3.0	0.0	0.0	1.0	10.0	4.0	6.0
0.0	0.0	0.0	1.0	23.0	0.0	0.0	0.0	1.0	1.0	1.0	0.0	1.0	0.0	1.0	0.0	0.0	0.0	0.0	11.0	5.0	8.0
0.0	0.0	0.0	1.0	27.0	1.0	0.0	0.0	1.0	0.0	0.0	0.0	1.0	0.0	2.0	1.0	0.0	0.0	1.0	2.0	4.0	6.0
0.0	1.0	1.0	1.0	30.0	1.0	0.0	0.0	1.0	0.0	1.0	0.0	1.0	0.0	1.0	5.0	0.0	0.0	0.0	9.0	6.0	8.0
0.0	1.0	0.0	1.0	24.0	1.0	0.0	1.0	0.0	0.0	1.0	0.0	1.0	0.0	3.0	0.0	0.0	0.0	1.0	11.0	4.0	2.0
0.0	0.0	0.0	1.0	24.0	0.0	0.0	0.0	1.0	0.0	1.0	0.0	1.0	0.0	1.0	0.0	0.0	0.0	0.0	11.0	4.0	6.0
0.0	1.0	1.0	1.0	26.0	1.0	0.0	1.0	1.0	1.0	1.0	0.0	1.0	0.0	4.0	0.0	3.0	0.0	1.0	12.0	6.0	6.0
0.0	0.0	0.0	1.0	25.0	0.0	0.0	0.0	1.0	1.0	1.0	0.0	1.0	0.0	1.0	0.0	0.0	0.0	0.0	3.0	6.0	8.0
0.0	0.0	0.0	1.0	27.0	1.0	0.0	0.0	1.0	1.0	1.0	0.0	1.0	0.0	2.0	1.0	1.0	0.0	0.0	9.0	6.0	8.0
0.0	0.0	0.0	0.0	21.0	0.0	0.0	0.0	1.0	1.0	1.0	0.0	1.0	0.0	2.0	0.0	0.0	0.0	0.0	3.0	4.0	8.0
0.0	0.0	0.0	1.0	33.0	1.0	0.0	0.0	0.0	1.0	1.0	0.0	0.0	1.0	4.0	29.0	5.0	1.0	1.0	5.0	5.0	1.0
0.0	0.0	1.0	1.0	26.0	0.0	0.0	0.0	1.0	1.0	1.0	0.0	1.0	0.0	2.0	0.0	5.0	0.0	0.0	10.0	6.0	8.0
0.0	1.0	1.0	1.0	31.0	1.0	0.0	0.0	0.0	0.0	1.0	0.0	1.0	0.0	2.0	0.0	0.0	0.0	0.0	10.0	4.0	7.0
0.0	1.0	1.0	1.0	20.0	1.0	0.0	1.0	1.0	0.0	1.0	0.0	1.0	0.0	2.0	0.0	0.0	0.0	1.0	10.0	6.0	4.0
0.0	0.0	1.0	1.0	25.0	0.0	0.0	0.0	0.0	1.0	0.0	0.0	1.0	1.0	4.0	20.0	30.0	0.0	1.0	9.0	6.0	6.0
0.0	1.0	1.0	1.0	30.0	0.0	0.0	0.0	0.0	1.0	1.0	0.0	1.0	0.0	2.0	0.0	0.0	0.0	0.0	7.0	6.0	8.0
0.0	1.0	0.0	1.0	24.0	1.0	0.0	1.0	0.0	1.0	0.0	0.0	1.0	0.0	5.0	20.0	20.0	1.0	0.0	7.0	6.0	3.0
0.0	0.0	0.0	1.0	24.0	0.0	0.0	0.0	1.0	1.0	1.0	0.0	1.0	0.0	2.0	0.0	2.0	0.0	0.0	4.0	6.0	8.0
0.0	1.0	0.0	1.0	34.0	1.0	0.0	0.0	1.0	1.0	0.0	0.0	1.0	1.0	3.0	0.0	0.0	0.0	1.0	11.0	4.0	6.0
0.0	1.0	0.0	1.0	27.0	0.0	0.0	0.0	1.0	0.0	1.0	0.0	1.0	0.0	2.0	0.0	0.0	0.0	0.0	8.0	6.0	8.0
0.0	0.0	0.0	1.0	31.0	0.0	0.0	0.0	1.0	1.0	1.0	0.0	1.0	0.0	1.0	0.0	0.0	0.0	0.0	7.0	6.0	8.0
0.0	0.0	0.0	1.0	26.0	0.0	0.0	0.0	1.0	1.0	1.0	0.0	1.0	0.0	2.0	0.0	0.0	0.0	1.0	6.0	6.0	8.0
0.0	1.0	0.0	1.0	30.0	0.0	0.0	0.0	1.0	1.0	1.0	0.0	1.0	0.0	2.0	0.0	14.0	0.0	1.0	9.0	6.0	8.0
0.0	0.0	0.0	1.0	34.0	1.0	0.0	0.0	1.0	1.0	0.0	0.0	1.0	0.0	3.0	0.0	0.0	0.0	1.0	10.0	6.0	8.0
0.0	0.0	1.0	1.0	48.0	1.0	0.0	0.0	0.0	1.0	1.0	0.0	1.0	0.0	2.0	0.0	0.0	1.0	0.0	10.0	5.0	8.0
0.0	0.0	0.0	1.0	23.0	0.0	0.0	0.0	1.0	1.0	0.0	1.0	1.0	0.0	2.0	0.0	0.0	0.0	0.0	6.0	6.0	8.0
0.0	0.0	0.0	1.0	16.0	0.0	0.0	0.0	0.0	1.0	1.0	0.0	1.0	0.0	2.0	0.0	5.0	0.0	1.0	5.0	6.0	5.0
0.0	0.0	0.0	1.0	21.0	0.0	0.0	0.0	1.0	0.0	1.0	0.0	1.0	0.0	1.0	0.0	0.0	0.0	0.0	5.0	6.0	8.0
0.0	0.0	0.0	1.0	23.0	0.0	0.0	0.0	1.0	1.0	0.0	0.0	1.0	0.0	1.0	0.0	0.0	0.0	1.0	10.0	6.0	7.0
0.0	0.0	1.0	1.0	26.0	0.0	0.0	0.0	1.0	1.0	1.0	0.0	1.0	0.0	3.0	2.0	30.0	1.0	0.0	10.0	6.0	2.0
0.0	1.0	0.0	1.0	38.0	0.0	0.0	0.0	1.0	1.0	0.0	0.0	1.0	0.0	3.0	0.0	0.0	0.0	0.0	11.0	3.0	5.0
0.0	0.0	0.0	1.0	23.0	0.0	0.0	0.0	1.0	1.0	1.0	0.0	1.0	0.0	2.0	0.0	0.0	0.0	1.0	8.0	6.0	8.0
0.0	1.0	0.0	1.0	20.0	1.0	0.0	0.0	1.0	1.0	1.0	0.0	1.0	0.0	4.0	7.0	30.0	1.0	1.0	8.0	5.0	6.0
0.0	0.0	1.0	1.0	25.0	0.0	0.0	0.0	1.0	0.0	0.0	0.0	1.0	0.0	2.0	0.0	2.0	0.0	0.0	9.0	6.0	7.0
0.0	0.0	1.0	1.0	30.0	1.0	0.0	1.0	1.0	1.0	1.0	0.0	1.0	0.0	2.0	0.0	0.0	0.0	1.0	8.0	4.0	8.0
0.0	0.0	0.0	1.0	24.0	0.0	0.0	0.0	1.0	1.0	1.0	0.0	1.0	0.0	2.0	0.0	0.0	0.0	1.0	7.0	6.0	8.0
0.0	0.0	0.0	1.0	24.0	0.0	0.0	0.0	1.0	0.0	1.0	0.0	1.0	0.0	1.0	2.0	0.0	0.0	1.0	3.0	4.0	4.0
0.0	1.0	0.0	1.0	22.0	0.0	0.0	0.0	1.0	1.0	1.0	0.0	1.0	0.0	2.0	15.0	0.0	0.0	0.0	6.0	6.0	8.0
0.0	0.0	0.0	1.0	32.0	1.0	0.0	0.0	1.0	1.0	1.0	0.0	1.0	0.0	3.0	0.0	0.0	0.0	0.0	9.0	6.0	8.0
0.0	0.0	0.0	1.0	22.0	0.0	0.0	0.0	1.0	1.0	1.0	0.0	1.0	0.0	1.0	0.0	0.0	1.0	0.0	6.0	4.0	2.0
0.0	0.0	0.0	1.0	25.0	0.0	0.0	0.0	0.0	0.0	1.0	0.0	1.0	0.0	2.0	2.0	0.0	0.0	0.0	8.0	5.0	8.0
0.0	0.0	0.0	1.0	22.0	0.0	0.0	0.0	1.0	1.0	1.0	0.0	1.0	0.0	1.0	0.0	0.0	0.0	1.0	3.0	6.0	7.0
0.0	0.0	0.0	0.0	26.0	1.0	0.0	0.0	0.0	1.0	1.0	0.0	1.0	0.0	2.0	0.0	0.0	0.0	0.0	9.0	4.0	4.0
0.0	0.0	0.0	1.0	39.0	1.0	0.0	0.0	1.0	0.0	0.0	0.0	1.0	0.0	2.0	0.0	0.0	0.0	1.0	1.0	4.0	2.0
0.0	1.0	0.0	1.0	27.0	0.0	0.0	0.0	1.0	0.0	0.0	0.0	1.0	0.0	3.0	0.0	0.0	0.0	1.0	8.0	5.0	6.0
0.0	0.0	0.0	1.0	26.0	0.0	0.0	0.0	1.0	0.0	1.0	0.0	1.0	0.0	2.0	5.0	10.0	0.0	0.0	6.0	6.0	8.0
0.0	1.0	1.0	1.0	37.0	1.0	0.0	0.0	0.0	0.0	1.0	0.0	1.0	0.0	3.0	0.0	2.0	1.0	0.0	13.0	4.0	4.0
0.0	1.0	1.0	1.0	33.0	0.0	0.0	1.0	0.0	1.0	1.0	0.0	1.0	0.0	3.0	0.0	0.0	1.0	1.0	13.0	5.0	7.0
0.0	1.0	1.0	1.0	27.0	1.0	0.0	0.0	1.0	1.0	0.0	0.0	1.0	1.0	4.0	0.0	30.0	1.0	1.0	10.0	4.0	6.0
0.0	1.0	1.0	1.0	36.0	1.0	0.0	0.0	0.0	1.0	1.0	0.0	1.0	0.0	4.0	20.0	30.0	1.0	0.0	8.0	5.0	1.0
0.0	1.0	0.0	1.0	26.0	0.0	0.0	0.0	1.0	1.0	1.0	0.0	1.0	0.0	3.0	30.0	0.0	0.0	0.0	8.0	6.0	8.0
0.0	1.0	1.0	1.0	32.0	0.0	0.0	0.0	1.0	1.0	1.0	0.0	1.0	0.0	2.0	1.0	7.0	0.0	0.0	10.0	6.0	8.0
0.0	0.0	0.0	1.0	37.0	0.0	0.0	0.0	0.0	1.0	1.0	0.0	1.0	0.0	3.0	0.0	0.0	0.0	0.0	8.0	5.0	4.0
0.0	1.0	0.0	1.0	25.0	0.0	0.0	0.0	1.0	1.0	1.0	0.0	1.0	0.0	5.0	0.0	0.0	0.0	1.0	13.0	4.0	3.0
0.0	1.0	0.0	1.0	30.0	0.0	0.0	0.0	1.0	1.0	1.0	0.0	1.0	0.0	2.0	0.0	0.0	0.0	1.0	5.0	5.0	8.0
0.0	0.0	1.0	1.0	30.0	0.0	0.0	1.0	1.0	1.0	1.0	0.0	1.0	0.0	2.0	0.0	0.0	0.0	0.0	13.0	5.0	2.0
0.0	0.0	0.0	1.0	23.0	0.0	0.0	0.0	1.0	1.0	1.0	0.0	1.0	0.0	2.0	0.0	0.0	0.0	1.0	9.0	5.0	4.0
0.0	0.0	1.0	1.0	32.0	0.0	0.0	0.0	1.0	1.0	1.0	0.0	1.0	0.0	2.0	8.0	8.0	0.0	0.0	4.0	6.0	8.0
0.0	1.0	1.0	1.0	29.0	1.0	0.0	0.0	1.0	0.0	1.0	0.0	1.0	0.0	2.0	0.0	0.0	0.0	1.0	10.0	6.0	8.0
0.0	0.0	0.0	1.0	23.0	1.0	0.0	0.0	1.0	1.0	1.0	0.0	1.0	0.0	2.0	0.0	0.0	0.0	1.0	10.0	4.0	6.0
0.0	0.0	0.0	1.0	28.0	0.0	0.0	0.0	1.0	1.0	0.0	0.0	1.0	0.0	2.0	4.0	4.0	0.0	1.0	7.0	4.0	6.0
0.0	0.0	0.0	1.0	21.0	0.0	0.0	0.0	1.0	0.0	1.0	0.0	1.0	0.0	3.0	2.0	0.0	0.0	1.0	9.0	6.0	8.0
0.0	0.0	1.0	1.0	33.0	1.0	0.0	0.0	1.0	0.0	1.0	0.0	1.0	0.0	2.0	0.0	3.0	1.0	1.0	6.0	5.0	3.0
0.0	0.0	1.0	1.0	29.0	0.0	0.0	0.0	1.0	0.0	1.0	0.0	1.0	0.0	1.0	0.0	0.0	0.0	1.0	5.0	4.0	8.0
0.0	0.0	0.0	1.0	27.0	1.0	0.0	0.0	1.0	0.0	1.0	0.0	1.0	0.0	1.0	0.0	0.0	0.0	1.0	9.0	6.0	8.0
0.0	0.0	0.0	1.0	29.0	1.0	0.0	1.0	0.0	1.0	1.0	0.0	1.0	0.0	3.0	0.0	30.0	1.0	1.0	12.0	5.0	6.0
0.0	0.0	0.0	1.0	26.0	0.0	0.0	0.0	1.0	1.0	1.0	0.0	0.0	0.0	1.0	0.0	0.0	0.0	1.0	7.0	5.0	8.0
0.0	0.0	1.0	1.0	29.0	0.0	0.0	0.0	0.0	1.0	1.0	0.0	1.0	0.0	1.0	0.0	0.0	0.0	1.0	7.0	4.0	7.0
0.0	0.0	0.0	1.0	35.0	0.0	0.0	0.0	1.0	0.0	1.0	0.0	1.0	1.0	3.0	1.0	0.0	0.0	0.0	5.0	6.0	1.0
0.0	1.0	0.0	1.0	29.0	0.0	0.0	0.0	0.0	1.0	1.0	0.0	1.0	0.0	3.0	2.0	2.0	1.0	0.0	10.0	6.0	6.0
0.0	0.0	0.0	1.0	23.0	1.0	0.0	0.0	1.0	1.0	1.0	0.0	1.0	0.0	2.0	0.0	2.0	0.0	0.0	6.0	6.0	7.0
0.0	0.0	0.0	1.0	23.0	0.0	0.0	0.0	1.0	1.0	1.0	0.0	1.0	0.0	1.0	0.0	0.0	0.0	1.0	9.0	6.0	8.0
0.0	0.0	0.0	1.0	30.0	0.0	0.0	0.0	1.0	1.0	1.0	0.0	1.0	0.0	3.0	0.0	2.0	0.0	0.0	1.0	4.0	5.0
0.0	0.0	1.0	1.0	27.0	1.0	0.0	0.0	1.0	0.0	1.0	0.0	1.0	0.0	1.0	1.0	0.0	0.0	1.0	7.0	6.0	8.0
0.0	1.0	0.0	1.0	27.0	0.0	0.0	0.0	1.0	1.0	1.0	0.0	1.0	0.0	2.0	0.0	0.0	0.0	0.0	10.0	5.0	6.0
0.0	1.0	0.0	1.0	29.0	0.0	0.0	0.0	1.0	0.0	1.0	1.0	1.0	0.0	2.0	0.0	0.0	0.0	0.0	6.0	5.0	6.0
0.0	1.0	1.0	1.0	26.0	0.0	0.0	1.0	1.0	1.0	1.0	0.0	1.0	0.0	3.0	0.0	0.0	0.0	0.0	8.0	6.0	8.0
0.0	0.0	0.0	1.0	27.0	0.0	0.0	0.0	1.0	1.0	0.0	0.0	0.0	0.0	2.0	2.0	3.0	0.0	1.0	2.0	5.0	4.0
0.0	0.0	0.0	1.0	27.0	1.0	0.0	0.0	0.0	1.0	1.0	0.0	1.0	0.0	2.0	0.0	0.0	1.0	0.0	13.0	4.0	5.0
0.0	0.0	0.0	1.0	24.0	1.0	0.0	0.0	0.0	0.0	0.0	0.0	1.0	0.0	2.0	30.0	0.0	0.0	0.0	6.0	5.0	8.0
0.0	1.0	0.0	1.0	31.0	1.0	0.0	0.0	1.0	1.0	1.0	0.0	1.0	0.0	2.0	2.0	0.0	0.0	1.0	11.0	6.0	7.0
0.0	0.0	0.0	1.0	28.0	1.0	0.0	0.0	1.0	1.0	1.0	0.0	1.0	0.0	3.0	0.0	1.0	0.0	1.0	8.0	6.0	8.0
0.0	1.0	1.0	1.0	33.0	1.0	0.0	0.0	1.0	1.0	1.0	0.0	1.0	0.0	1.0	0.0	3.0	0.0	0.0	11.0	4.0	6.0
0.0	0.0	1.0	1.0	25.0	0.0	0.0	0.0	1.0	1.0	1.0	0.0	1.0	0.0	3.0	0.0	0.0	0.0	0.0	10.0	6.0	8.0
0.0	1.0	0.0	1.0	30.0	0.0	0.0	0.0	1.0	1.0	0.0	0.0	0.0	0.0	2.0	2.0	0.0	0.0	0.0	7.0	6.0	8.0
0.0	0.0	0.0	1.0	23.0	0.0	0.0	0.0	1.0	0.0	1.0	0.0	0.0	0.0	2.0	0.0	0.0	0.0	0.0	4.0	6.0	4.0
0.0	0.0	1.0	1.0	26.0	1.0	0.0	0.0	0.0	1.0	1.0	0.0	0.0	1.0	3.0	0.0	0.0	0.0	0.0	3.0	2.0	4.0
0.0	0.0	0.0	1.0	26.0	0.0	0.0	0.0	1.0	1.0	1.0	0.0	1.0	0.0	1.0	0.0	3.0	0.0	1.0	3.0	6.0	8.0
0.0	0.0	0.0	1.0	38.0	0.0	0.0	0.0	1.0	1.0	1.0	0.0	1.0	0.0	3.0	2.0	1.0	0.0	0.0	3.0	4.0	3.0
0.0	1.0	1.0	1.0	28.0	0.0	0.0	0.0	1.0	1.0	0.0	0.0	1.0	0.0	2.0	1.0	0.0	0.0	0.0	10.0	6.0	6.0
0.0	1.0	1.0	1.0	22.0	0.0	0.0	0.0	1.0	1.0	1.0	0.0	1.0	0.0	2.0	0.0	0.0	0.0	1.0	13.0	6.0	8.0
0.0	0.0	0.0	1.0	21.0	1.0	0.0	0.0	0.0	1.0	1.0	1.0	1.0	0.0	2.0	28.0	0.0	0.0	0.0	12.0	6.0	8.0
0.0	1.0	0.0	1.0	28.0	0.0	0.0	0.0	1.0	0.0	0.0	1.0	1.0	0.0	2.0	0.0	0.0	0.0	1.0	10.0	5.0	7.0
0.0	1.0	1.0	1.0	25.0	0.0	0.0	0.0	1.0	0.0	1.0	0.0	1.0	0.0	2.0	0.0	0.0	0.0	0.0	10.0	4.0	7.0
0.0	0.0	1.0	1.0	22.0	0.0	0.0	0.0	0.0	0.0	0.0	0.0	1.0	0.0	5.0	14.0	21.0	0.0	0.0	7.0	4.0	3.0
0.0	1.0	0.0	1.0	44.0	1.0	0.0	0.0	1.0	1.0	0.0	0.0	1.0	0.0	5.0	0.0	30.0	1.0	1.0	9.0	3.0	1.0
0.0	0.0	0.0	1.0	33.0	0.0	0.0	0.0	1.0	0.0	1.0	1.0	1.0	0.0	3.0	0.0	1.0	0.0	1.0	7.0	4.0	8.0
0.0	0.0	1.0	1.0	27.0	0.0	0.0	0.0	1.0	0.0	1.0	0.0	1.0	0.0	2.0	6.0	10.0	0.0	0.0	7.0	6.0	8.0
0.0	1.0	1.0	1.0	26.0	1.0	0.0	0.0	1.0	1.0	1.0	0.0	0.0	1.0	4.0	30.0	7.0	0.0	1.0	7.0	5.0	3.0
0.0	0.0	0.0	1.0	19.0	0.0	0.0	0.0	1.0	1.0	1.0	0.0	1.0	0.0	1.0	15.0	0.0	0.0	0.0	11.0	6.0	8.0
0.0	0.0	0.0	1.0	22.0	1.0	0.0	0.0	0.0	1.0	1.0	0.0	1.0	0.0	2.0	5.0	2.0	1.0	0.0	7.0	4.0	7.0
0.0	1.0	1.0	1.0	22.0	1.0	0.0	0.0	1.0	1.0	1.0	0.0	1.0	0.0	4.0	30.0	30.0	0.0	0.0	7.0	5.0	7.0
0.0	1.0	0.0	1.0	26.0	0.0	0.0	0.0	0.0	0.0	1.0	0.0	1.0	0.0	1.0	0.0	0.0	0.0	0.0	7.0	4.0	6.0
0.0	0.0	0.0	1.0	20.0	0.0	0.0	0.0	1.0	1.0	1.0	0.0	1.0	0.0	1.0	0.0	0.0	0.0	0.0	3.0	6.0	7.0
0.0	0.0	0.0	1.0	29.0	1.0	0.0	0.0	0.0	1.0	1.0	0.0	1.0	0.0	2.0	0.0	30.0	0.0	0.0	11.0	6.0	6.0
0.0	0.0	0.0	1.0	36.0	1.0	0.0	0.0	1.0	1.0	0.0	0.0	1.0	0.0	2.0	1.0	0.0	1.0	1.0	8.0	5.0	8.0
0.0	1.0	1.0	1.0	36.0	0.0	0.0	0.0	1.0	1.0	0.0	0.0	1.0	0.0	4.0	2.0	0.0	0.0	0.0	12.0	4.0	4.0
0.0	1.0	1.0	1.0	34.0	1.0	0.0	1.0	1.0	0.0	1.0	0.0	1.0	0.0	4.0	12.0	0.0	0.0	1.0	9.0	6.0	5.0
0.0	0.0	1.0	1.0	24.0	1.0	0.0	0.0	1.0	1.0	1.0	0.0	1.0	0.0	1.0	0.0	0.0	0.0	0.0	9.0	6.0	8.0
0.0	0.0	0.0	1.0	33.0	0.0	0.0	0.0	1.0	0.0	1.0	0.0	1.0	0.0	2.0	2.0	0.0	0.0	1.0	6.0	4.0	6.0
0.0	0.0	0.0	1.0	25.0	0.0	0.0	0.0	1.0	1.0	1.0	0.0	1.0	0.0	2.0	7.0	2.0	0.0	0.0	10.0	6.0	6.0
0.0	0.0	0.0	1.0	35.0	0.0	0.0	0.0	1.0	0.0	1.0	0.0	1.0	0.0	3.0	0.0	0.0	0.0	0.0	4.0	4.0	3.0
0.0	0.0	0.0	1.0	30.0	1.0	0.0	0.0	1.0	0.0	1.0	0.0	1.0	1.0	4.0	0.0	0.0	0.0	0.0	6.0	4.0	1.0
0.0	0.0	0.0	1.0	26.0	1.0	0.0	0.0	1.0	1.0	1.0	0.0	0.0	1.0	1.0	0.0	0.0	0.0	1.0	7.0	5.0	5.0
0.0	0.0	0.0	1.0	20.0	0.0	0.0	0.0	0.0	1.0	1.0	0.0	1.0	0.0	3.0	0.0	0.0	0.0	0.0	4.0	6.0	7.0
0.0	0.0	0.0	1.0	27.0	0.0	0.0	0.0	1.0	1.0	1.0	0.0	1.0	0.0	1.0	1.0	2.0	0.0	0.0	6.0	6.0	7.0
0.0	0.0	0.0	1.0	31.0	1.0	0.0	0.0	0.0	0.0	0.0	0.0	1.0	0.0	3.0	0.0	21.0	0.0	1.0	8.0	5.0	7.0
0.0	0.0	0.0	1.0	31.0	1.0	0.0	0.0	1.0	1.0	1.0	0.0	1.0	0.0	3.0	0.0	3.0	1.0	0.0	8.0	6.0	6.0
0.0	0.0	1.0	1.0	23.0	0.0	0.0	0.0	1.0	1.0	0.0	0.0	1.0	1.0	2.0	0.0	2.0	0.0	0.0	2.0	6.0	7.0
0.0	0.0	0.0	0.0	19.0	0.0	0.0	0.0	1.0	0.0	1.0	0.0	1.0	0.0	1.0	15.0	0.0	0.0	0.0	10.0	6.0	5.0
0.0	0.0	0.0	1.0	27.0	0.0	0.0	0.0	1.0	1.0	1.0	0.0	1.0	0.0	1.0	0.0	0.0	0.0	1.0	3.0	6.0	8.0
0.0	0.0	0.0	1.0	24.0	0.0	0.0	0.0	1.0	1.0	1.0	0.0	1.0	0.0	1.0	0.0	0.0	0.0	0.0	4.0	6.0	8.0
0.0	0.0	0.0	1.0	28.0	0.0	0.0	0.0	1.0	1.0	1.0	0.0	1.0	0.0	3.0	0.0	2.0	0.0	0.0	5.0	6.0	8.0
0.0	1.0	1.0	1.0	30.0	0.0	0.0	0.0	0.0	0.0	1.0	0.0	1.0	0.0	2.0	0.0	0.0	0.0	0.0	9.0	5.0	6.0
0.0	0.0	0.0	1.0	25.0	0.0	0.0	0.0	1.0	0.0	1.0	0.0	1.0	0.0	2.0	0.0	0.0	0.0	0.0	8.0	6.0	8.0
0.0	1.0	0.0	1.0	25.0	1.0	0.0	0.0	1.0	1.0	0.0	0.0	1.0	0.0	2.0	0.0	0.0	0.0	0.0	10.0	5.0	5.0
0.0	0.0	0.0	1.0	22.0	0.0	0.0	0.0	1.0	1.0	1.0	0.0	1.0	0.0	2.0	2.0	1.0	0.0	1.0	9.0	6.0	8.0
0.0	0.0	0.0	1.0	24.0	0.0	1.0	0.0	1.0	1.0	1.0	0.0	1.0	0.0	2.0	0.0	0.0	0.0	1.0	8.0	5.0	6.0
0.0	1.0	0.0	1.0	45.0	0.0	0.0	0.0	0.0	1.0	1.0	0.0	1.0	0.0	5.0	15.0	30.0	1.0	1.0	7.0	5.0	4.0
0.0	0.0	0.0	1.0	23.0	1.0	0.0	0.0	1.0	0.0	1.0	0.0	0.0	0.0	3.0	0.0	0.0	0.0	1.0	6.0	4.0	6.0
0.0	0.0	0.0	1.0	23.0	0.0	0.0	0.0	1.0	1.0	0.0	0.0	1.0	0.0	1.0	0.0	0.0	0.0	1.0	12.0	5.0	7.0
0.0	1.0	0.0	1.0	35.0	0.0	0.0	0.0	1.0	0.0	1.0	0.0	1.0	0.0	3.0	0.0	0.0	0.0	0.0	11.0	5.0	3.0
0.0	0.0	0.0	1.0	35.0	0.0	0.0	0.0	1.0	1.0	1.0	0.0	1.0	0.0	2.0	2.0	0.0	0.0	1.0	10.0	5.0	6.0
0.0	0.0	0.0	1.0	25.0	0.0	0.0	0.0	1.0	0.0	1.0	0.0	1.0	0.0	2.0	0.0	0.0	0.0	1.0	7.0	5.0	8.0
0.0	0.0	1.0	1.0	32.0	0.0	0.0	0.0	0.0	0.0	1.0	0.0	1.0	0.0	2.0	0.0	0.0	1.0	0.0	10.0	4.0	6.0
0.0	1.0	1.0	1.0	28.0	0.0	0.0	0.0	1.0	0.0	1.0	0.0	1.0	0.0	3.0	0.0	30.0	1.0	0.0	12.0	4.0	5.0
0.0	1.0	0.0	1.0	22.0	0.0	0.0	0.0	0.0	1.0	1.0	0.0	1.0	0.0	2.0	0.0	0.0	1.0	0.0	13.0	6.0	5.0
0.0	0.0	0.0	1.0	25.0	0.0	0.0	0.0	1.0	1.0	1.0	0.0	1.0	0.0	2.0	2.0	0.0	0.0	0.0	4.0	6.0	8.0
0.0	0.0	1.0	1.0	28.0	0.0	0.0	0.0	1.0	1.0	1.0	0.0	1.0	0.0	3.0	1.0	0.0	0.0	0.0	6.0	6.0	7.0
0.0	0.0	0.0	1.0	33.0	0.0	0.0	0.0	0.0	1.0	1.0	0.0	1.0	0.0	3.0	14.0	0.0	0.0	0.0	8.0	4.0	4.0
0.0	0.0	0.0	1.0	29.0	0.0	0.0	0.0	1.0	1.0	1.0	1.0	1.0	0.0	3.0	0.0	0.0	0.0	1.0	8.0	6.0	8.0
0.0	0.0	0.0	1.0	30.0	0.0	0.0	0.0	1.0	1.0	1.0	0.0	1.0	0.0	2.0	0.0	0.0	0.0	1.0	4.0	6.0	8.0
0.0	0.0	0.0	1.0	24.0	0.0	1.0	1.0	1.0	1.0	0.0	0.0	1.0	0.0	4.0	0.0	0.0	0.0	1.0	13.0	2.0	3.0
0.0	0.0	0.0	1.0	33.0	0.0	0.0	0.0	1.0	0.0	1.0	0.0	1.0	0.0	2.0	2.0	15.0	0.0	0.0	7.0	6.0	6.0
0.0	0.0	0.0	1.0	27.0	1.0	0.0	0.0	0.0	0.0	1.0	0.0	1.0	0.0	2.0	0.0	0.0	0.0	1.0	7.0	6.0	7.0
0.0	0.0	1.0	1.0	26.0	1.0	0.0	0.0	0.0	0.0	1.0	0.0	1.0	0.0	3.0	0.0	3.0	1.0	0.0	11.0	5.0	5.0
0.0	0.0	0.0	1.0	31.0	1.0	0.0	0.0	1.0	0.0	0.0	0.0	0.0	0.0	3.0	0.0	0.0	0.0	1.0	9.0	3.0	6.0
0.0	0.0	1.0	1.0	37.0	1.0	0.0	0.0	1.0	0.0	1.0	0.0	1.0	0.0	2.0	0.0	0.0	0.0	0.0	12.0	4.0	7.0
[truncated: 68,693 more rows]
